# Supplementary material for: Comparison of Trihelix transcription factors between wheat and Brachypodium distachyon at genome-wide
Source: BMC Genomics. 2019 Feb 15;20:142. doi: 10.1186/s12864-019-5494-7 (PMC6377786; doi:10.1186/s12864-019-5494-7)
Supplement: Supplementary file 1 — The detailed information of TaGT genes. (XLSX 22 kb) [file 12864_2019_5494_MOESM1_ESM.xlsx]

## Sheet: Sheet1
Additional file 1. The detailed information of TaGT genes.
Gene Name	Gene ID	Sub-Family	Chromosome	Physical position			Properties of GT proteins		GRAVY	pI	Subcell location	EST valadation	The number of GT domain	The number of exon
				Start position (bp)	End Position (bp)	Genome length(bp)	Protein length (aa)	Molecular weight (Da)
TaGT1-A	TraesCS1A01G392300	SIP1	1A	558954529	558955590	1062	283	30552.37	-0.769	10.39	Nuclear	5	1	3
TaGT2-A	TraesCS1A01G334300	SIP1	1A	521862839	521864143	1305	222	24493	-0.618	9.24	Nuclear，Mitochondrial	0	1	1
TaGT2-B	TraesCS1B01G347500	SIP1	1B	576597646	576598368	723	240	26078.8	-0.538	8.86	Nuclear，Chloroplast	0	1	1
TaGT2-D	TraesCS1D01G336800	SIP1	1D	426754334	426755131	798	265	28867.2	-0.617	9.65	Nuclear，Chloroplast	0	1	1
TaGT3-A	TraesCS1A01G437400	GTγ	1A	586951842	586955974	4133	442	50157.8	-1.05	6.03	Nuclear	92	1	1
TaGT3-B	TraesCS1B01G472000	GTγ	1B	679747936	679749264	1329	442	50247	-1.071	6.03	Nuclear	94	1	1
TaGT3-D	TraesCS1D01G445200	GTγ	1D	487950655	487955348	4694	450	1208.87	-1.099	6.14	Nuclear	94	1	1
TaGT4-A	TraesCS1A01G216300	SIP1	1A	382252188	382253147	960	319	33833.2	0.602	9.51	Nuclear	19	1	2
TaGT4-B	TraesCS1B01G229500	SIP1	1B	412243057	412244010	954	317	33676.1	0.601	9.44	Nuclear	19	1	2
TaGT5-A	TraesCS1A01G176700	GT-2	1A	317811200	317814470	3271	732	—	-0.844	—	Nuclear	41	2	4
TaGT5-D	TraesCS1D01G162400	GT-2	1D	231463981	231467241	3261	649	—	-0.847	—	Nuclear	34	2	3
TaGT6-B	TraesCS1B01G088500	GT-1	1B	84979983	84980951	969	322	36084	-1.003	5.86	Nuclear	1	1	1
TaGT6-D	TraesCS1D01G072600	GT-1	1D	52976520	52978009	1490	319	35670.5	-1.009	5.8	Nuclear	1	1	1
TaGT7-D	TraesCS1D01G218500	SIP1	1D	305228756	305229974	1219	304	30854.6	-0.562	9.99	Nuclear	22	1	2
TaGT8-A	TraesCS2A01G313300	SIP1	2A	537682707	537683957	1251	416	44729.9	-0.905	6.38	Nuclear	11	1	2
TaGT8-B	TraesCS2B01G332100	SIP1	2B	475126694	475127944	1251	371	40654.6	-0.974	6.33	Nuclear	11	1	2
TaGT8-D	TraesCS2D01G311800	SIP1	2D	401113182	401114423	1242	413	44675.8	-0.923	6.14	Nuclear	11	1	2
TaGT9-A	TraesCS2A01G320100	GT-1	2A	549289817	549294357	4541	231	24755.6	-0.735	9.14	Nuclear	6	1	5
TaGT9-B	TraesCS2B01G363200	GT-1	2B	517596231	517600492	4262	283	30587.1	-0.696	8.52	Nuclear	12	1	4
TaGT10-A	TraesCS2A01G436000	GT-1	2A	688237269	688237571	303	351	40428.5	-1.185	10.02	Nuclear	16	1	2
TaGT10-B	TraesCS2B01G457200	GT-1	2B	651925266	651927404	2139	269	31318	-1.159	7.71	Nuclear	16	1	2
TaGT10-D	TraesCS2D01G433900	GT-1	2D	545033527	545035982	2456	273	31572.3	-1.121	7.71	Nuclear	16	1	2
TaGT11-A	TraesCS2A01G291700	SIP1	2A	502622299	502625441	3143	499	53592.2	-0.52	7.96	Nuclear	27	1	7
TaGT11-B	TraesCS2B01G308200	SIP1	2B	502622299	502625441	3143	505	54289.1	-0.489	7.53	Nuclear	46	1	8
TaGT11-D	TraesCS2D01G289700	SIP1	2D	371919791	371923198	3408	499	53602.2	-0.514	7.96	Nuclear	27	1	7
TaGT12-A	TraesCS2A01G287600	SH4	2A	490662152	490665462	3311	339	36268.5	-0.668	6.17	Nuclear，Chloroplast	15	1	3
TaGT13-A	TraesCS2A01G389200	GT-2	2A	637678058	637681260	3203	666	72571.3	-0.92	8.6	Nuclear	41	2	3
TaGT13-B	TraesCS2B01G407400	GT-2	2B	578136636	578139812	3177	745	81170.2	-0.958	6.07	Nuclear	59	2	3
TaGT14-A	TraesCS2A01G549300	SH4	2A	756829585	756831643	2059	243	26149.5	-0.736	9.48	Nuclear	3	1	2
TaGT14-B	TraesCS2B01G579700	SH4	2B	767640577	767642613	2037	412	44446.7	-0.775	9.45	Nuclear	4	1	2
TaGT14-D	TraesCS2D01G549900	SH4	2D	625457621	625459857	2237	409	43984.3	-0.736	9.55	Nuclear	3	1	2
TaGT15-D	TraesCS2D01G343200	GT-1	2D	439563259	439567583	4325	361	39801.4	-0.658	6.42	Nuclear	18	1	5
TaGT16-D	TraesCS2D01G387100	GT-2	2D	492508841	492512011	3171	129	13570.8	-0.918	4.8	Nuclear	7	1	1
TaGT17-A	TraesCS3A01G441300	SH4	3A	683442450	683443431	982	297	32346.1	-0.678	6.56	Nuclear，Chloroplast	0	1	2
TaGT17-B	TraesCS3B01G475300	SH4	3B	723796091	723797086	996	302	32450	-0.782	9.13	Nuclear	0	1	2
TaGT17-D	TraesCS3D01G434100	SH4	3D	546705462	546706439	978	252	27910.3	-0.75	8.44	Nuclear	0	1	3
TaGT18-A	TraesCS3A01G271400	SIP1	3A	500526281	500527298	1018	318	34633.1	-0.782	9.78	Nuclear	19	1	1
TaGT18-B	TraesCS3B01G305100	SIP1	3B	489980323	489981338	1016	319	34701.2	-0.777	9.8	Nuclear	19	1	1
TaGT18-D	TraesCS3D01G271000	SIP1	3D	375722382	375723338	957	318	34607.1	-0.778	9.78	Nuclear	20	1	1
TaGT19-A	TraesCS3A01G245400	SIP1	3A	459051648	459052592	945	314	35339.7	-0.767	8.31	Nuclear	14	1	1
TaGT19-B	TraesCS3B01G274700	SIP1	3B	443371712	443372650	939	396	44347.2	-0.637	9.2	Nuclear	13	1	1
TaGT19-D	TraesCS3D01G246100	SIP1	3D	343449753	343454679	4927	316	35357.7	-0.771	8.67	Nuclear	17	1	1
TaGT20-A	TraesCS3A01G116600	GTγ	3A	85371496	85372764	1269	422	45607.4	-0.87	6.32	Nuclear	26	1	1
TaGT21-A	TraesCS3A01G116500	GTγ	3A	85270669	85272169	1501	460	50282.9	0.828	6.46	Nuclear	31	1	1
TaGT21-B	TraesCS3B01G135600	GTγ	3B	118251310	118252800	1491	496	54526.5	-0.89	6.17	Nuclear	40	1	1
TaGT21-D	TraesCS3D01G118400	GTγ	3D	72648825	72650453	1629	485	52441.3	-0.822	6.36	Nuclear	35	1	1
TaGT22-A	TraesCS3A01G116400	GTγ	3A	84649308	84650912	1605	509	55593.5	0.87	6.09	Nuclear	38	1	2
TaGT22-B	TraesCS3B01G135500	GTγ	3B	118136625	118138253	1629	542	58716.8	-0.875	6.26	Nuclear	33	1	1
TaGT22-D	TraesCS3D01G118300	GTγ	3D	72252014	72253630	1617	496	54477.4	-0.904	6.3	Nuclear	38	1	2
TaGT23-A	TraesCS4A01G209100	GTγ	4A	502356611	502357930	1320	439	50189.1	-1.02	6.67	Nuclear	100	1	1
TaGT23-B	TraesCS4B01G112700	GTγ	4B	126728907	126730205	1299	432	49360.1	-0.995	6.67	Nuclear	101	1	1
TaGT23-D	TraesCS4D01G110200	GTγ	4D	89929664	89930986	1323	440	50328.2	1.034	6.84	Nuclear	100	1	1
TaGT24-A	TraesCS4A01G294700	SH4	4A	595873167	595876206	3040	331	36276.4	-0.801	5.75	Nuclear	0	1	2
TaGT24-D	TraesCS4D01G017200	SH4	4D	7735740	7736941	1202	329	36168.2	0.87	6.06	Nuclear	0	1	2
TaGT25-A	TraesCS4A01G111300	SIP1	4A	136275700	136277020	1321	266	28925.4	0.726	9.85	Nuclear	0	1	3
TaGT25-B	TraesCS4B01G192600	SIP1	4B	415763994	415765285	1292	268	29185.7	-0.694	9.39	Nuclear	0	1	3
TaGT25-D	TraesCS4D01G193800	SIP1	4D	337042998	337044289	1292	265	28991.6	-0.697	9.85	Nuclear	0	1	3
TaGT26-A	TraesCS4A01G111200	SIP1	4A	136274079	136275039	961	231	25495.1	-0.592	7.7	Nuclear，Mitochondrial	2	1	1
TaGT26-B	TraesCS4B01G192700	SIP1	4B	415767031	415767780	750	249	27501.4	-0.624	8.58	Nuclear，Mitochondrial	2	1	1
TaGT26-D	TraesCS4D01G193900	SIP1	4D	337044966	337045661	696	231	25604.1	-0.706	8.81	Nuclear	2	1	1
TaGT27-B	TraesCS4B01G192800	SIP1	4B	416105623	416106375	753	250	27643.6	-0.706	9.02	Nuclear，Mitochondrial	4	1	1
TaGT28-A	TraesCS5A01G558200	GT-2	5A	708805841	708809299	3459	785	84366.7	-0.835	7	Nuclear	29	2	3
TaGT28-B	TraesCS4B01G396900	GT-2	4B	671630765	671634023	3259	677	—	-0.685	—	Nuclear	23	2	2
TaGT28-D	TraesCSU01G029700	GT-2	U	28394897	28398201	3305	793	84690.9	0.765	6.6	Nuclear	25	2	3
TaGT29-B	TraesCS4B01G019200	SH4	4B	13994292	13995427	1136	454	49166.5	-0.539	9.5	Nuclear	2	1	4
TaGT30-A	TraesCS5A01G443100	SH4	5A	623214780	623215859	1080	359	38452.6	-0.709	5.37	Nuclear，Chloroplast	4	1	1
TaGT30-D	TraesCS5D01G450500	SH4	5D	498777542	498779017	1476	360	38525.6	-0.747	5.14	Nuclear，Chloroplast	4	1	1
TaGT31-A	TraesCS5A01G124200	GTγ	5A	271495261	271496589	1329	442	50152	-1.012	6.25	Nuclear	25	1	1
TaGT31-B	TraesCS5B01G124000	GTγ	5B	223647172	223647993	822	273	30652.9	-1.01	5.55	Nuclear	18	1	1
TaGT31-D	TraesCS5D01G132100	GTγ	5D	210056530	210057858	1329	442	50238.1	-1.041	6.13	Nuclear	25	1	1
TaGT32-B	TraesCS5B01G362600	SIP1	5B	541916322	541918520	2199	347	36902	-0.764	6.21	Nuclear	19	1	1
TaGT32-D	TraesCS5D01G369500	SIP1	5D	444888032	444890209	2178	348	37074.4	-0.696	6.11	Nuclear	16	1	1
TaGT33-A	TraesCS6A01G240200	GT-2	6A	450464067	450467557	3491	692	74255	-0.757	5.26	Nuclear	45	2	2
TaGT33-B	TraesCS6B01G284400	GT-2	6B	512871738	512874422	2685	638	68509.5	-0.782	5.24	Nuclear	39	2	3
TaGT33-D	TraesCS6D01G222500	GT-2	6D	313280972	313283920	2949	671	72086.4	-0.788	5.18	Nuclear	40	2	3
TaGT34-B	TraesCS6B01G230000	SIP1	6B	369526387	369527637	1251	459	48903.7	-0.82	5.66	Nuclear	33	1	1
TaGT34-D	TraesCS6D01G184500	SIP1	6D	232743759	232745009	1251	416	44532.8	-0.853	5.59	Nuclear	25	1	2
TaGT35-B	TraesCS6B01G020100	GT-2	6B	12115991	12118806	2816	761	80374.5	-0.832	5.89	Nuclear	11	1	3
TaGT35-D	TraesCS6D01G016300	GT-2	6D	6571361	6574607	3247	800	85057.2	-0.838	6.02	Nuclear	11	1	2
TaGT36-D	TraesCS6D01G183700	SIP1	6D	223937353	223945433	8081	272	30820.5	-0.582	9.01	Nuclear	40	1	4
