# Supplementary material for: Comparison of Trihelix transcription factors between wheat and Brachypodium distachyon at genome-wide
Source: BMC Genomics. 2019 Feb 15;20:142. doi: 10.1186/s12864-019-5494-7 (PMC6377786; doi:10.1186/s12864-019-5494-7)
Supplement: Supplementary file 2 — The detailed information of BdGT genes. (XLSX 16 kb) [file 12864_2019_5494_MOESM2_ESM.xlsx]

## Sheet: Sheet1
Additional file 2. The detailed information of BdGT genes.
Gene Name	Gene ID	Sub-Family	Chromosome	Physical position			Properties of GT proteins		GRAVY	pI	Subcell location	EST valadation	The number of GT domain	The number of exon	CDS length
				Start position (bp)	End Position (bp)	Genome length(bp)	Protein length (aa)	Molecular weight (Da)
BdGT1	BRADI1G12900	SH4	1	9776595	9777739	1145	341	37200.6	-0.719	8.68	Nuclear	0	1	2	1026
BdGT2	BRADI1G65400	SIP1	1	64408269	64409048	780	259	27836.3	-0.74	9.65	Nuclear	0	1	1	780
BdGT3	BRADI1G77610	GT-2	1	73869570	73873002	3433	635	67292.5	-0.714	9.83	Nuclear	3	2	3	1908
BdGT4	BRADI2G12030	GTγ	2	10367302	10368831	1530	509	55187.5	-0.727	6.46	Nuclear	1	1	1	1530
BdGT5	BRADI2G16780	SIP1	2	14737027	14738537	1511	353	37947.4	-0.678	9.85	Nuclear	9	1	2	1062
BdGT6	BRADI2G38230	GT-1	2	38577813	38579337	1525	345	38456.3	-1.118	6.07	Nuclear	3	1	1	1038
BdGT7	BRADI2G46320	SIP1	2	46728463	46730663	2201	320	35033.5	-0.812	9.8	Nuclear	7	1	1	963
BdGT8	BRADI2G48320	SIP1	2	48602965	48606822	3858	303	33817.8	-0.749	6.57	Nuclear	0	1	1	912
BdGT9	BRADI3G00697	GT-2	3	373894	377191	3298	758	80526.2	-0.851	5.88	Nuclear	2	1	2	2277
BdGT10	BRADI3G29633	SIP1	3	31708954	31709909	956	242	27581.2	-1.175	7.76	Nuclear	3	1	3	729
BdGT11	BRADI3G30457	GT-2	3	32597331	32601901	4571	769	82085.1	-0.81	5.72	Nuclear	5	2	3	2310
BdGT12	BRADI3G33630	SIP1	3	36001779	36003174	1396	324	34298.8	-0.566	9.53	Nuclear	7	1	1	975
BdGT13	BRADI3G38680	SIP1	3	41166543	41167965	1423	329	36440.2	-1.064	5.69	Nuclear	9	1	1	990
BdGT14	BRADI3G44370	SH4	3	46182594	46185625	3032	280	30555.7	-0.894	5.27	Nuclear	2	1	3	843
BdGT15	BRADI3G45230	SIP1	3	47182131	47190039	7909	875	96628.9	-0.31	8.9	Chloroplast, Mitochondrial	11	1	17	2628
BdGT16	BRADI3G45300	GTγ	3	47269674	47271114	1441	400	46176.1	-0.916	5.77	Nuclear	10	1	1	1203
BdGT17	BRADI3G46210	SIP1	3	48123878	48125524	1647	413	44205.6	-0.791	6.58	Nuclear	3	1	1	1242
BdGT18	BRADI4G24750	GTγ	4	29959612	29962716	3105	422	47834	-0.891	7.01	Nuclear	12	1	1	1269
BdGT19	BRADI4G37730	SIP1	4	42810385	42814102	3718	344	36978.6	-0.651	7.56	Nuclear	5	1	1	1035
BdGT20	BRADI4G41830	GTγ	4	45800242	45805520	5279	429	49105.8	-1.014	5.76	Nuclear,Chloroplast	10	1	1	1290
BdGT21	BRADI5G08600	SH4	5	11383025	11385680	2656	326	35241.3	-0.734	6.3	Nuclear	3	1	3	981
BdGT22	BRADI5G08980	SIP1	5	12087140	12090819	3680	502	53756.5	-0.455	7.53	Nuclear	12	1	7	1509
BdGT23	BRADI5G11070	SIP1	5	14646909	14648475	1567	418	45344.8	-0.893	6.97	Nuclear	5	1	1	1257
BdGT24	BRADI5G13900	GT-1	5	17331293	17336010	4718	379	41397.3	-0.593	5.96	Nuclear,Chloroplast,Cytoplasmic	9	1	5	1140
BdGT25	BRADI5G17150	GT-2	5	20398032	20401710	3679	758	81886.1	-0.881	6.11	Nuclear	4	2	3	2277
BdGT26	BRADI5G20847	GT-1	5	23626511	23629291	2781	275	32095	-1.149	8.97	Nuclear	2	1	2	828
BdGT27	BRADI5G25700	SH4	5	26893743	26896003	2261	411	44260.5	-0.802	10.05	Nuclear	0	1	2	1236
