# Supplementary material for: Comparison of Trihelix transcription factors between wheat and Brachypodium distachyon at genome-wide
Source: BMC Genomics. 2019 Feb 15;20:142. doi: 10.1186/s12864-019-5494-7 (PMC6377786; doi:10.1186/s12864-019-5494-7)
Supplement: Supplementary file 6 — Conserved amino acids and numbers in the Helix1, 2, 3 which were from the GT domain of TaGTs, BdGTs and OsGTs. (XLSX 12 kb) [file 12864_2019_5494_MOESM6_ESM.xlsx]

## Sheet: Sheet1
Additional file 6. Conserved amino acids and numbers in the Helix1, 2, 3 which were from the GT domain of TaGTs, BdGTs and OsGTs.
Species	Helix1	Helix2	Helix3
B. distachyon	W(100%), L（81.48%）	W（92.59%）,V（70.37%）,G（77.77%）	Q(74.07%),C（92.59%）,Y（77.77%）
Wheat	W(91.36%), L（88.89%）	W（95.06%）,V（72.84%）,G（74.07%）	Q(75.31%),C（95.06%）,Y（71.80%）
O. sativa	W(87.10%), L（83.87%）	W（87.10%）,V（58.06%）,G（48.39%）	Q(70.97%), C（90.32%）,Y（70.97%）
