# Supplementary material for: Comparison of Trihelix transcription factors between wheat and Brachypodium distachyon at genome-wide
Source: BMC Genomics. 2019 Feb 15;20:142. doi: 10.1186/s12864-019-5494-7 (PMC6377786; doi:10.1186/s12864-019-5494-7)
Supplement: Supplementary file 7 — Representing number of Trihelix genes present in different plant species. (XLSX 15 kb) [file 12864_2019_5494_MOESM7_ESM.xlsx]

## Sheet: Sheet1
Additional file 7. Representing number of Trihelix genes present in different plant species.
Speices Name	SIP1	GTγ	GT-1	GT-2	SH4	Totel
Marchantia polymorpha	25	6	4	2	7	44
Physcomitrella patens	36	6	8	9	9	68
Sphagnum fallax	38	5	8	11	6	68
Vitis vinifera	17	3	4	9	4	37
Citrus clementina	30	6	6	9	3	54
Citrus sinensis	35	6	6	10	4	61
Capsella rubella	25	5	5	8	3	46
Arabidopsis thaliana	13	4	4	6	2	29
Arabidopsis halleri	13	3	3	7	3	29
Eutrema salsugineum	19	2	4	8	3	36
Boechera stricta	22	17	5	7	3	54
Carica papaya	13	2	4	8	3	30
Theobroma cacao	33	7	3	11	4	58
Eucalyptus grandis	30	3	5	6	2	46
Trifolium pratense	28	6	7	11	1	53
Medicago truncatula	34	7	6	12	2	61
Cucumis sativus	20	3	3	6	4	36
Linum usitatissimum	32	11	9	13	6	71
Ricinus communis	21	5	3	6	4	39
Manihot esculenta	35	7	7	10	4	63
Populus trichocarpa	36	9	8	17	5	75
salix purpurea	24	10	7	16	4	61
Prunus persica	23	7	6	8	4	48
Malus domestica	47	11	7	23	4	92
Amaranthus hypochondriacus	22	5	3	4	1	35
Kalanchoe fedtschenkoi	27	10	5	11	3	56
Daucus carota	28	9	4	9	3	53
Carissa macrocarpa	21	3	5	8	1	38
Mimulus guttatus	22	4	5	10	2	43
Aquilegia coerulea	24	5	4	10	3	46
Ananas comosus	21	3	2	6	3	35
Brachypodium distachyon	12	4	3	4	4	27
Brachypodium stacei	53	5	5	6	11	80
Hordeum vulgare	13	2	2	5	3	25
Kengyilia laxiflora	45	6	7	21	4	83
Triticum aestivum	31	16	8	13	12	80
Oryza sativa	15	4	3	3	6	31
Sorghum bicolor	13	4	2	5	6	30
Zea mays	24	5	6	7	7	49
Setaria viridis	44	10	3	7	5	69
Panicum hallii	74	21	5	8	10	118
Panicum virgatum	73	14	6	12	16	121
Oropetium thomaeum	14	1	2	7	4	28
Zostera marina	15	5	4	8	1	33
Spirodela polyrhiza	19	5	2	3	3	32
Coccomyxa subellipsoidea	2	0	0	1	0	3
Dunaliella salina	2	0	0	0	0	2
Chlamydomonas reinhardtii	3	0	0	0	0	3
Volvox carteri	2	0	1	0	0	3
Ostreococcus lucimarinus	1	2	0	0	0	3
Micromonas pusilla	1	0	0	1	0	2
