# Supplementary material for: Comparison of Trihelix transcription factors between wheat and Brachypodium distachyon at genome-wide
Source: BMC Genomics. 2019 Feb 15;20:142. doi: 10.1186/s12864-019-5494-7 (PMC6377786; doi:10.1186/s12864-019-5494-7)
Supplement: Supplementary file 8 — The 31 Oryza sativa Trihelix genes, 50 Zea mays Trihelix genes, 25 Hordeum vulgare Trihelix genes and 30 Sorghum bicolor Trihelix genes. (XLSX 16 kb) [file 12864_2019_5494_MOESM8_ESM.xlsx]

## Sheet: Sheet1
Additional file 8. The 31 Oryza sativa Trihelix genes, 50 Zea mays Trihelix genes, 25 Hordeum vulgare Trihelix genes and 30 Sorghum bicolor Trihelix genes.
Oryza sativa genes		Zea mays genes		Hordeum vulgare genes		Sorghum bicolor genes
O.sativa gene ID	O.sativa gene name	Zea mays gene ID	Zea mays gene name	Hordeum vulgare gene ID	Hordeum vulgare gene name	Sorghum bicolor gene ID	Sorghum bicolor gene name
LOC_Os01g21590	LOC_Os01g21590.1	AC196161.3_FG002	AC196161.3_FGP002	HORVU0Hr1G014900	HORVU0Hr1G014900.1	Sb01g012490	Sb01g012490.1
LOC_Os01g48320	LOC_Os01g48320.1	AC206223.3_FG007	AC206223.3_FGP007	HORVU1Hr1G014950	HORVU1Hr1G014950.1	Sb01g017120	Sb01g017120.1
LOC_Os01g52090	LOC_Os01g52090.1	AC209784.3_FG011	AC209784.3_FGP011	HORVU1Hr1G046940	HORVU1Hr1G046940.1	Sb01g028790	Sb01g028790.1
LOC_Os01g70230	LOC_Os01g70230.1	AC225193.3_FG001	AC225193.3_FGP001	HORVU1Hr1G055420	HORVU1Hr1G055420.1	Sb01g038330	Sb01g038330.1
LOC_Os02g01380	LOC_Os02g01380.1	GRMZM2G001730	GRMZM2G001730_P01	HORVU1Hr1G076750	HORVU1Hr1G076750.1	Sb01g049740	Sb01g049740.1
LOC_Os02g07800	LOC_Os02g07800.1	GRMZM2G002978	GRMZM2G002978_P02	HORVU1Hr1G094460	HORVU1Hr1G094460.1	Sb02g032600	Sb02g032600.1
LOC_Os02g31160	LOC_Os02g31160.1	GRMZM2G016637	GRMZM2G016637_P01	HORVU2Hr1G071100	HORVU2Hr1G071100.1	Sb03g013050	Sb03g013050.1
LOC_Os02g33610	LOC_Os02g33610.1	GRMZM2G016649	GRMZM2G016649_P01	HORVU2Hr1G072140	HORVU2Hr1G072140.2	Sb03g030880	Sb03g030880.1
LOC_Os02g33770	LOC_Os02g33770.1	GRMZM2G021831	GRMZM2G021831_P01	HORVU2Hr1G084030	HORVU2Hr1G084030.2	Sb03g033020	Sb03g033020.1
LOC_Os02g35690	LOC_Os02g35690.1	GRMZM2G023119	GRMZM2G023119_P01	HORVU2Hr1G092650	HORVU2Hr1G092650.1	Sb03g044590	Sb03g044590.1
LOC_Os02g43300	LOC_Os02g43300.1	GRMZM2G031493	GRMZM2G031493_P01	HORVU3Hr1G061870	HORVU3Hr1G061870.1	Sb04g000520	Sb04g000520.1
LOC_Os03g02240	LOC_Os03g02240.1	GRMZM2G037128	GRMZM2G037128_P01	HORVU3Hr1G096240	HORVU3Hr1G096240.1	Sb04g004960	Sb04g004960.1
LOC_Os03g18330	LOC_Os03g18330.1	GRMZM2G037493	GRMZM2G037493_P01	HORVU4Hr1G002970	HORVU4Hr1G002970.1	Sb04g005900	Sb04g005900.1
LOC_Os03g18340	LOC_Os03g18340.1	GRMZM2G037823	GRMZM2G037823_P01	HORVU4Hr1G020130	HORVU4Hr1G020130.1	Sb04g005902	Sb04g005902.1
LOC_Os03g46350	LOC_Os03g46350.1	GRMZM2G047370	GRMZM2G047370_P01	HORVU4Hr1G055940	HORVU4Hr1G055940.1	Sb04g022190	Sb04g022190.1
LOC_Os04g32590	LOC_Os04g32590.1	GRMZM2G063203	GRMZM2G063203_P01	HORVU4Hr1G055960	HORVU4Hr1G055960.1	Sb04g023340	Sb04g023340.1
LOC_Os04g36790	LOC_Os04g36790.1	GRMZM2G063812	GRMZM2G063812_P01	HORVU4Hr1G089120	HORVU4Hr1G089120.1	Sb04g033390	Sb04g033390.1
LOC_Os04g40930	LOC_Os04g40930.1	GRMZM2G080583	GRMZM2G080583_P01	HORVU5Hr1G088770	HORVU5Hr1G088770.1	Sb05g003890	Sb05g003890.1
LOC_Os04g45750	LOC_Os04g45750.1	GRMZM2G081445	GRMZM2G081445_P01	HORVU5Hr1G106480	HORVU5Hr1G106480.1	Sb06g014640	Sb06g014640.1
LOC_Os04g45940	LOC_Os04g45940.1	GRMZM2G084684	GRMZM2G084684_P01	HORVU5Hr1G1251500	HORVU5Hr1G125150.10	Sb06g015280	Sb06g015280.1
LOC_Os04g51320	LOC_Os04g51320.1	GRMZM2G111760	GRMZM2G111760_P01	HORVU6Hr1G025060	HORVU6Hr1G025060.1	Sb06g017920	Sb06g017920.1
LOC_Os04g57530	LOC_Os04g57530.1	GRMZM2G126148	GRMZM2G126148_P01	HORVU6Hr1G031430	HORVU6Hr1G031430.1	Sb06g020670	Sb06g020670.1
LOC_Os05g03740	LOC_Os05g03740.1	GRMZM2G134439	GRMZM2G134439_P01	HORVU6Hr1G046420	HORVU6Hr1G046420.1	Sb06g023980	Sb06g023980.1
LOC_Os05g48690	LOC_Os05g48690.1	GRMZM2G149590	GRMZM2G149590_P01	HORVU6Hr1G050140	HORVU6Hr1G050140.1	Sb06g024110	Sb06g024110.1
LOC_Os08g17100	LOC_Os08g17100.1	GRMZM2G153575	GRMZM2G153575_P01	HORVU6Hr1G061300	HORVU6Hr1G061300.1	Sb06g027540	Sb06g027540.1
LOC_Os08g37810	LOC_Os08g37810.1	GRMZM2G156348	GRMZM2G156348_P01			Sb06g032410	Sb06g032410.1
LOC_Os09g38570	LOC_Os09g38570.1	GRMZM2G157219	GRMZM2G157219_P01			Sb07g029070	Sb07g029070.1
LOC_Os10g37240	LOC_Os10g37240.2	GRMZM2G162840	GRMZM2G162840_P01			Sb08g003990	Sb08g003990.1
LOC_Os10g41460	LOC_Os10g41460.1	GRMZM2G163157	GRMZM2G163157_P01			Sb09g002370	Sb09g002370.1
LOC_Os11g06410	LOC_Os11g06410.1	GRMZM2G169580	GRMZM2G169580_P01			Sb09g028350	Sb09g028350.1
LOC_Os12g06640	LOC_Os12g06640.1	GRMZM2G301122	GRMZM2G301122_P01
		GRMZM2G305362	GRMZM2G305362_P01
		GRMZM2G314660	GRMZM2G314660_P01
		GRMZM2G320827	GRMZM2G320827_P01
		GRMZM2G326783	GRMZM2G326783_P01
		GRMZM2G334722	GRMZM2G334722_P01
		GRMZM2G339957	GRMZM2G339957_P01
		GRMZM2G375307	GRMZM2G375307_P01
		GRMZM2G379179	GRMZM2G379179_P01
		GRMZM2G380094	GRMZM2G380094_P01
		GRMZM2G392168	GRMZM2G392168_P01
		GRMZM2G414159	GRMZM2G414159_P01
		GRMZM2G415229	GRMZM2G415229_P01
		GRMZM2G427087	GRMZM2G427087_P01
		GRMZM2G428470	GRMZM2G428470_P01
		GRMZM2G452695	GRMZM2G452695_P01
		GRMZM2G469873	GRMZM2G469873_P01
		GRMZM2G481163	GRMZM2G481163_P01
		GRMZM5G818655	GRMZM5G818655_P01
		GRMZM5G850092	GRMZM5G850092_P01
