# Supplementary material for: Comparison of Trihelix transcription factors between wheat and Brachypodium distachyon at genome-wide
Source: BMC Genomics. 2019 Feb 15;20:142. doi: 10.1186/s12864-019-5494-7 (PMC6377786; doi:10.1186/s12864-019-5494-7)
Supplement: Supplementary file 10 — The cis-elements in promoter sequences of Trihelix genes in wheat. (XLSX 89 kb) [file 12864_2019_5494_MOESM10_ESM.xlsx]

## Sheet: Sheet1
Additional file 10. The cis-elements in promoter sequences of Trihelix genes in wheat.
Cis-elements	MotifSeq	PLACE_ID	TaGT1-A	TaGT2-A	TaGT2-B	TaGT2-D	TaGT3-A	TaGT3-B	TaGT3-D	TaGT4-A	TaGT4-B	TaGT5-A	TaGT5-D	TaGT6-B	TaGT6-D	TaGT7-D	TaGT8-A	TaGT8-B	TaGT8-D	TaGT9-A	TaGT9-B	TaGT10-A	TaGT10-B	TaGT10-D	TaGT11-A	TaGT11-B	TaGT11-D	TaGT12-A	TaGT13-A	TaGT13-B	TaGT14-A	TaGT14-B	TaGT14-D	TaGT15-D	TaGT16-D	TaGT17-A	TaGT17-B	TaGT17-D	TaGT18-A	TaGT18-B	TaGT18-D	TaGT19-A	TaGT19-B	TaGT19-D	TaGT20-A	TaGT21-A	TaGT21-B	TaGT21-D	TaGT22-A
-10PEHVPSBD	TATTCT	S000392	0	2	2	1	1	0	0	1	1	1	1	0	0	1	0	0	0	0	1	0	2	—	0	0	0	1	0	0	0	0	0	1	0	0	0	1	0	0	1	0	0	1	2	0	0	0	1
2SSEEDPROTBANAPA	CAAACAC	S000143	0	0	0	0	0	2	0	1	0	0	0	1	2	0	0	0	0	0	0	0	1	—	0	0	1	1	0	0	0	1	0	0	0	0	0	0	0	1	0	0	1	0	0	0	0	1	0
-300CORE	TGTAAAG	S000001	0	0	1	0	1	0	0	0	0	0	0	0	0	0	0	0	1	0	0	0	0	—	1	0	0	1	0	0	0	0	1	0	0	0	0	2	1	1	1	0	0	0	0	0	0	0	0
-300ELEMENT	TGHAAARK	S000122	1	1	1	0	2	1	1	1	1	0	1	0	0	1	3	0	1	0	0	2	0	—	1	2	2	1	0	0	0	1	0	0	1	1	1	2	2	1	3	0	1	1	0	2	1	2	2
5659BOXLELAT5659	GAAWTTGTGA	S000280	0	0	0	0	0	0	0	0	0	0	0	0	0	0	0	0	0	0	0	1	0	—	0	0	0	0	0	0	0	0	0	0	0	0	0	0	0	0	0	0	0	0	0	0	0	0	0
AACACOREOSGLUB1	AACAAAC	S000353	0	0	0	0	0	0	0	1	0	1	1	0	1	1	0	0	0	0	0	0	1	—	0	0	0	0	1	0	0	0	0	0	1	0	1	0	0	0	0	0	0	0	0	1	0	0	0
ABADESI1	RTACGTGGCR	S000007	0	0	0	0	0	0	0	0	0	0	0	0	0	0	0	0	0	0	0	0	0	—	0	0	0	0	0	0	0	0	0	0	0	0	0	0	0	0	0	0	0	0	0	0	0	0	0
ABREA2HVA1	CCTACGTGGC	S000140	0	0	0	0	0	0	0	0	0	0	0	0	0	0	0	0	0	0	0	0	0	—	0	0	0	0	0	0	0	0	0	0	0	0	0	0	0	0	0	0	0	0	0	0	0	0	0
ABREATCONSENSUS	YACGTGGC	S000406	0	0	0	0	0	0	0	0	0	0	0	0	0	0	0	0	0	0	0	1	1	—	0	1	0	0	0	0	0	0	0	0	0	0	0	0	0	0	0	0	0	1	0	0	0	0	0
ABREATRD22	RYACGTGGYR	S000013	0	0	0	0	0	0	0	0	0	0	0	0	0	0	0	0	0	0	0	0	0	—	0	0	0	0	0	0	0	0	0	0	0	0	0	0	0	0	0	0	0	0	0	0	0	0	0
ABREBNNAPA	CGCCACGTGTCC	S000145	0	0	0	0	0	0	0	0	0	0	0	0	0	0	0	0	0	0	0	0	0	—	0	0	0	0	0	0	0	0	0	0	0	0	0	0	0	0	0	0	0	0	0	0	0	0	0
ABRECE1HVA22	TGCCACCGG	S000014	0	0	0	0	0	0	0	0	0	0	0	0	0	0	0	0	0	0	0	0	0	—	0	0	0	0	0	0	0	0	0	0	0	0	0	0	0	0	0	0	0	0	0	0	1	0	0
ABREDISTBBNNAPA	GCCACTTGTC	S000262	0	0	0	0	0	0	0	0	0	0	0	0	0	0	0	0	0	0	0	0	0	—	0	0	0	0	0	0	0	0	0	0	0	0	0	0	0	0	0	0	0	0	0	0	0	0	0
ABRELATERD1	ACGTG	S000414	4	1	8	4	2	1	1	3	0	1	1	2	3	3	2	1	2	0	2	2	2	—	1	5	1	2	5	5	2	0	1	0	4	2	2	0	5	2	6	0	1	2	2	2	0	0	0
ABREMOTIFAOSOSEM	TACGTGTC	S000299	0	0	0	0	0	0	0	0	0	0	0	0	0	1	0	0	0	0	0	0	0	—	0	0	0	0	0	0	0	0	0	0	0	0	0	0	0	0	0	0	0	0	0	0	0	0	0
ABREMOTIFIIIOSRAB16B	GCCGCGTGGC	S000291	0	0	0	0	0	0	0	1	1	0	0	0	0	0	0	0	0	0	0	0	0	—	0	0	0	0	0	0	0	0	0	0	0	0	0	0	0	0	0	0	0	0	0	0	0	0	0
ABREOSRAB21	ACGTSSSC	S000012	0	0	2	1	0	0	0	0	0	1	1	0	0	0	0	0	0	0	1	0	0	—	0	0	0	0	1	1	1	0	1	1	0	0	1	0	2	2	2	0	0	0	0	0	0	0	0
ABRERATCAL	MACGYGB	S000507	6	0	4	5	1	2	0	3	4	4	4	1	4	3	1	0	1	0	2	1	2	—	2	2	3	0	7	6	2	0	0	0	8	1	2	1	3	1	5	0	0	2	0	1	1	1	0
ABRETAEM	GGACACGTGGC	S000015	0	0	0	0	0	0	0	0	0	0	0	0	0	0	0	0	0	0	0	0	0	—	0	0	0	0	0	0	0	0	0	0	0	0	0	0	0	0	0	0	0	0	0	0	0	0	0
ACEATCHS	GACACGTAGA	S000355	0	0	0	0	0	0	0	0	0	0	0	0	0	1	0	0	0	0	0	0	0	—	0	0	0	0	0	0	0	0	0	0	0	0	0	0	0	0	0	0	0	0	0	0	0	0	0
ACGTABOX	TACGTA	S000130	0	0	0	0	2	0	2	0	0	0	0	0	0	0	0	0	0	0	0	0	0	—	2	0	0	0	2	2	2	0	0	0	4	2	0	0	2	2	2	0	0	0	0	0	0	0	2
ACGTABREMOTIFA2OSEM	ACGTGKC	S000394	0	0	0	0	0	0	0	0	0	1	0	0	1	1	1	0	1	0	1	1	1	—	0	2	0	0	2	2	0	0	0	0	2	0	1	0	0	0	1	0	0	1	0	0	0	0	0
ACGTABREMOTIFAOSOSEM	TACGTGTC	S000281	0	0	0	0	0	0	0	0	0	0	0	0	0	1	0	0	0	0	0	0	0	—	0	0	0	0	0	0	0	0	0	0	0	0	0	0	0	0	0	0	0	0	0	0	0	0	0
ACGTATERD1	ACGT	S000415	8	6	16	14	10	2	6	10	0	2	2	8	8	6	4	2	6	4	6	4	2	—	4	8	4	6	12	12	10	4	12	8	12	10	6	2	14	12	14	0	4	8	4	4	4	2	2
ACGTCBOX	GACGTC	S000131	0	0	0	0	0	0	0	2	0	0	0	0	0	0	0	0	0	2	0	0	0	—	0	0	0	0	0	0	0	0	0	4	0	2	0	2	0	0	0	0	0	0	0	0	0	0	0
ACGTOSGLUB1	GTACGTG	S000278	0	0	1	0	0	0	0	0	0	0	0	0	0	0	0	0	0	0	0	0	0	—	0	1	0	0	2	1	0	0	0	0	1	0	0	0	0	0	0	0	0	0	1	0	0	0	0
ACGTTBOX	AACGTT	S000132	2	0	0	0	0	0	0	0	0	0	0	0	0	0	0	0	0	0	2	0	0	—	0	0	2	0	0	0	2	2	6	2	0	0	0	0	0	0	0	0	0	0	0	0	0	0	0
AGCBOXNPGLB	AGCCGCC	S000232	0	0	1	1	0	2	1	0	0	0	0	0	0	0	0	0	0	1	1	0	0	—	0	0	0	0	0	0	0	0	0	0	0	0	0	0	0	0	0	0	0	0	0	1	0	1	1
AGMOTIFNTMYB2	AGATCCAA	S000444	0	0	0	0	0	0	0	0	0	0	0	0	0	0	0	0	0	0	0	0	0	—	0	0	0	0	0	0	0	0	0	0	0	0	0	0	0	0	0	0	0	0	0	0	0	0	0
AMMORESIIUDCRNIA1	GGWAGGGT	S000374	0	0	1	0	0	0	0	1	0	0	0	0	0	0	0	0	0	0	0	0	0	—	0	0	0	2	0	0	0	0	0	0	0	0	0	0	0	0	0	0	0	0	0	1	0	0	0
AMMORESIVDCRNIA1	CGAACTT	S000375	0	0	1	0	0	0	0	0	0	0	0	0	0	0	0	0	0	0	0	0	0	—	0	0	0	0	0	0	0	0	0	0	0	0	0	0	0	0	0	0	0	0	0	0	0	0	1
AMMORESVDCRNIA1	GGCCCCGGG	S000376	0	0	0	0	0	0	0	0	0	0	0	0	0	0	0	0	0	0	0	0	0	—	0	0	0	0	1	1	0	0	0	0	1	0	0	0	0	0	0	0	0	0	0	0	0	0	0
AMYBOX1	TAACARA	S000020	0	0	0	0	2	0	0	0	0	0	0	0	0	1	4	1	2	0	0	0	0	—	0	1	0	0	1	0	1	1	1	0	1	0	1	0	0	0	0	1	0	0	2	1	1	1	0
AMYBOX2	TATCCAT	S000021	0	1	0	0	0	2	2	1	0	0	0	0	1	0	0	0	0	0	0	0	0	—	0	0	0	0	0	0	0	0	0	0	1	0	0	0	1	0	0	0	0	0	0	0	0	0	0
ANAERO1CONSENSUS	AAACAAA	S000477	2	2	1	1	1	0	0	1	2	1	1	1	0	4	0	0	0	1	0	0	1	—	0	1	1	0	1	1	0	0	1	0	0	1	1	1	2	1	1	0	0	1	1	1	0	0	0
ANAERO2CONSENSUS	AGCAGC	S000478	3	0	0	1	0	0	1	2	1	1	2	0	0	2	0	0	0	2	4	3	2	—	0	0	0	0	3	2	1	0	0	4	3	2	2	3	0	0	0	2	0	2	0	2	1	3	3
ANAERO3CONSENSUS	TCATCAC	S000479	1	1	0	1	0	0	0	0	0	1	0	0	0	1	0	0	0	0	0	0	1	—	0	0	1	1	0	0	0	1	0	0	0	1	0	0	0	0	0	1	1	0	2	0	0	0	0
ANAERO4CONSENSUS	GTTTHGCAA	S000480	0	0	0	0	0	0	0	0	0	0	0	0	0	1	0	0	0	1	0	0	0	—	0	0	0	0	0	0	0	0	0	0	0	0	1	1	0	0	0	0	0	0	0	0	0	1	0
ARE1	RGTGACNNNGC	S000022	0	0	0	0	0	0	0	0	0	0	0	0	1	0	0	0	0	0	0	0	0	—	0	0	0	0	0	0	0	0	1	0	1	0	0	0	0	0	0	0	0	0	0	0	0	0	0
ARFAT	TGTCTC	S000270	0	0	0	0	0	1	0	1	0	0	1	0	0	0	2	1	1	0	1	1	0	—	0	0	0	2	1	1	1	0	0	0	0	2	3	3	0	1	0	0	0	0	0	1	0	0	1
ARR1AT	NGATT	S000454	10	13	10	4	8	6	8	15	8	15	14	11	8	12	10	14	10	20	12	12	11	—	13	10	10	13	5	6	4	10	14	13	4	12	13	11	8	11	14	11	14	14	11	10	11	14	23
ASF1MOTIFCAMV	TGACG	S000024	2	2	1	3	1	1	2	2	1	0	0	4	3	2	3	1	1	4	2	1	0	—	1	2	2	0	1	0	3	1	3	5	1	1	1	1	0	0	0	6	3	3	2	1	1	2	0
ATHB1ATCONSENSUS	CAATWATTG	S000317	0	0	0	0	0	0	0	2	0	0	0	0	0	2	0	0	0	0	0	0	0	—	0	0	0	0	0	0	0	0	0	0	0	0	0	0	0	0	0	0	0	0	0	0	0	0	0
ATHB2ATCONSENSUS	CAATSATTG	S000318	0	2	0	0	0	0	0	0	0	0	0	0	0	0	0	0	0	0	0	0	0	—	0	0	0	0	0	0	0	0	0	0	0	0	0	0	0	0	0	0	0	0	0	0	0	0	2
ATHB5ATCORE	CAATNATTG	S000371	0	2	0	0	0	0	0	2	0	0	0	0	0	2	0	0	0	0	0	0	0	—	0	0	0	0	0	0	0	0	0	0	0	0	0	0	0	0	0	0	0	0	0	0	0	0	2
AUXREPSIAA4	KGTCCCAT	S000026	0	0	0	0	0	0	0	0	0	0	0	0	0	0	0	0	0	0	0	0	0	—	0	0	0	0	0	0	0	0	0	0	0	0	0	0	0	0	0	0	0	1	0	0	0	0	0
AUXRETGA2GMGH3	TGACGTGGC	S000235	0	0	0	0	0	0	0	0	0	0	0	0	0	0	0	0	0	0	0	0	0	—	0	0	0	0	0	0	0	0	0	0	0	0	0	0	0	0	0	0	0	0	0	0	0	0	0
BIHD1OS	TGTCA	S000498	1	3	0	0	3	2	5	2	4	1	1	3	3	10	4	2	2	3	3	3	2	—	2	3	0	2	3	2	5	2	4	3	2	9	9	10	1	3	3	1	2	3	4	1	1	5	1
BOXCPSAS1	CTCCCAC	S000226	0	0	0	0	0	0	0	0	0	1	1	0	0	0	0	0	0	2	1	1	0	—	0	0	0	0	0	0	0	0	0	1	1	0	0	0	0	0	0	0	0	0	0	0	0	0	0
BOXIINTPATPB	ATAGAA	S000296	0	3	3	2	0	0	1	0	0	0	0	1	1	1	1	1	1	0	0	3	2	—	0	0	1	3	2	0	0	0	3	0	1	0	0	0	1	1	2	1	1	1	0	0	0	2	2
BOXIIPCCHS	ACGTGGC	S000229	0	0	0	0	0	0	0	0	0	0	0	0	1	0	1	0	1	0	0	1	1	—	0	1	0	0	1	1	0	0	0	0	1	0	1	0	0	0	0	0	0	1	0	0	0	0	0
BOXLCOREDCPAL	ACCWWCC	S000492	0	0	0	1	0	1	1	1	0	0	1	0	0	0	0	1	1	0	0	0	1	—	0	0	1	0	2	2	0	0	0	0	1	1	1	1	0	2	2	0	3	1	0	1	0	0	0
BP5OSWX	CAACGTG	S000436	0	0	0	0	1	1	1	0	0	0	0	0	0	0	0	0	0	0	1	0	0	—	1	0	1	0	0	0	0	0	0	0	0	0	0	0	0	0	1	0	0	1	0	0	0	0	0
BS1EGCCR	AGCGGG	S000352	0	0	0	1	0	0	1	0	3	0	0	0	1	0	0	1	0	1	0	1	1	—	0	0	0	0	1	0	0	0	0	0	2	0	0	0	1	0	0	0	0	0	1	3	4	2	1
CAATBOX1	CAAT	S000028	5	31	14	7	13	9	11	11	4	11	10	19	13	18	15	19	17	13	10	13	7	—	15	15	10	16	3	5	17	10	10	7	2	14	13	14	12	13	18	16	15	14	19	4	6	10	24
CACGCAATGMGH3	CACGCAAT	S000368	0	0	0	0	0	0	0	0	0	0	0	0	0	0	0	0	0	0	0	0	0	—	0	0	0	0	0	0	0	0	0	0	0	0	0	0	0	0	0	0	0	0	0	0	0	0	0
CACGTGMOTIF	CACGTG	S000042	2	0	2	2	0	0	0	0	0	0	0	0	0	2	0	0	0	0	0	2	2	—	0	4	0	0	2	2	2	0	0	0	2	0	0	0	2	0	2	0	0	0	0	0	0	0	0
CACTFTPPCA1	YACT	S000449	14	17	22	27	16	22	22	19	8	17	24	12	18	18	23	28	23	12	10	24	20	—	24	32	24	19	14	25	12	14	12	9	15	23	17	23	14	8	9	12	20	18	15	18	20	21	15
CANBNNAPA	CNAACAC	S000148	0	1	0	0	0	2	1	1	0	1	1	1	3	0	1	1	2	0	1	0	1	—	0	1	1	1	0	0	1	1	0	0	0	0	1	0	0	1	0	0	1	0	0	0	0	1	0
CAREOSREP1	CAACTC	S000421	0	2	0	0	1	1	1	0	1	0	1	2	0	4	0	0	0	0	0	2	1	—	1	2	2	1	0	1	1	0	1	0	0	1	1	0	0	1	0	2	2	1	4	1	1	1	0
CARGATCONSENSUS	CCWWWWWWGG	S000404	0	0	0	0	0	0	0	0	0	0	0	0	0	0	0	0	0	0	0	0	0	—	0	0	0	0	0	0	0	0	0	0	0	0	0	0	0	0	0	0	0	0	0	0	0	0	0
CARGCW8GAT	CWWWWWWWWG	S000431	5	0	0	0	4	4	4	0	7	0	4	2	5	4	4	2	6	2	2	5	0	—	9	0	0	0	1	2	0	4	4	2	0	2	6	6	8	4	2	2	0	0	0	2	4	0	2
CARGNCAT	CCWWWWWWWWGG	S000446	0	0	0	0	0	0	0	0	0	0	0	0	0	0	0	0	0	0	2	0	0	—	2	0	0	0	0	0	0	0	2	0	0	0	0	0	2	2	0	0	0	0	0	0	0	0	0
CATATGGMSAUR	CATATG	S000370	0	0	2	2	2	0	0	0	4	2	4	0	0	0	4	4	4	0	0	0	0	—	0	2	2	2	0	0	0	0	0	0	0	0	0	0	2	0	2	2	0	0	0	0	0	0	2
CBFHV	RYCGAC	S000497	5	1	5	3	3	6	3	0	0	1	1	4	2	3	3	2	2	3	3	3	1	—	2	1	5	1	4	2	1	1	2	3	2	0	0	0	3	5	6	2	4	6	1	1	4	2	1
CCA1ATLHCB1	AAMAATCT	S000149	0	0	0	0	0	0	0	0	0	1	1	1	0	0	0	0	0	0	0	1	0	—	2	0	1	0	0	0	1	0	0	0	0	0	0	0	0	0	0	1	0	0	0	0	0	0	1
CCAATBOX1	CCAAT	S000030	1	5	3	2	3	0	1	4	2	4	1	0	0	4	0	1	0	6	5	2	1	—	7	3	3	4	0	0	2	1	3	3	0	3	6	4	1	1	2	3	3	1	3	1	1	1	5
CDA1ATCAB2	CAAAACGC	S000440	1	0	0	1	0	0	0	0	0	0	0	0	0	0	0	0	0	0	0	0	0	—	0	0	0	0	0	0	0	1	1	0	0	0	0	0	0	0	0	0	0	0	0	0	0	0	0
CELLCYCLESC	CACGAAAA	S000031	0	0	0	0	0	0	0	0	1	0	0	0	0	0	0	0	0	0	0	0	0	—	0	0	0	0	0	0	0	0	0	0	0	0	0	0	0	0	0	0	0	0	0	0	1	0	0
CEREGLUBOX1PSLEGA	TGTTAAAGT	S000032	0	0	0	0	0	0	0	0	0	0	0	0	0	0	0	0	0	0	0	1	1	—	0	0	0	0	0	0	0	0	0	0	0	0	0	0	0	0	0	0	0	0	0	0	0	0	0
CEREGLUBOX2PSLEGA	TGAAAACT	S000033	0	0	0	0	0	0	0	0	0	0	0	1	1	0	0	0	0	0	0	0	0	—	0	0	0	0	0	0	0	0	1	0	0	0	0	0	0	0	0	1	0	0	1	0	0	0	0
CEREGLUBOX3PSLEGA	TGTAAAAGT	S000034	0	0	1	0	0	0	0	0	0	0	0	0	0	0	0	0	0	0	0	0	0	—	0	0	0	0	0	0	0	0	0	0	0	0	0	0	0	0	0	0	0	0	0	0	0	0	0
CGACGOSAMY3	CGACG	S000205	3	1	4	8	4	1	3	1	3	2	1	1	0	1	5	4	3	1	5	1	2	—	0	0	5	2	6	3	7	0	1	3	5	2	2	2	5	4	5	2	3	4	1	3	2	3	2
CGCGBOXAT	VCGCGB	S000501	26	0	2	19	4	12	4	10	20	10	8	4	6	0	4	0	4	0	2	2	4	—	6	4	11	2	44	41	16	6	6	4	44	2	2	2	9	11	6	0	0	5	2	6	4	6	2
CIACADIANLELHC	CAANNNNATC	S000252	2	2	1	0	1	0	0	1	1	0	1	0	1	1	0	0	2	2	1	3	0	—	2	3	1	3	0	0	3	1	1	0	0	0	2	1	0	0	0	0	0	1	1	0	0	3	3
CMSRE1IBSPOA	TGGACGG	S000511	0	0	0	0	1	1	0	1	0	0	0	0	0	0	0	0	0	0	0	0	1	—	0	0	0	0	0	0	0	0	0	0	0	1	1	1	0	0	0	0	0	0	0	0	0	0	0
CPBCSPOR	TATTAG	S000491	0	0	3	0	1	2	1	1	0	0	0	0	0	0	0	0	0	0	0	0	2	—	1	0	1	0	0	0	0	0	0	0	0	2	2	2	1	2	1	0	0	0	1	1	1	1	0
CRTDREHVCBF2	GTCGAC	S000411	0	0	0	0	0	2	2	0	0	0	0	0	0	0	0	0	0	0	0	0	0	—	0	0	2	0	2	0	0	0	0	0	0	0	0	0	0	2	2	2	0	2	0	0	2	0	0
CTRMCAMV35S	TCTCTCTCT	S000460	0	0	0	0	0	0	0	0	0	7	3	3	0	1	0	0	0	0	0	0	0	—	0	0	0	0	0	0	0	0	0	0	1	0	0	0	0	0	0	0	0	0	0	0	0	0	0
CURECORECR	GTAC	S000493	6	10	12	16	0	6	10	2	4	10	6	8	6	2	12	14	12	2	4	8	10	—	8	12	10	10	16	20	18	10	12	2	12	8	4	6	2	6	4	8	4	8	8	8	10	4	6
D3GMAUX28	TATTTGCTTAA	S000330	0	0	0	0	0	0	0	0	0	0	0	0	0	0	0	0	0	0	0	0	0	—	0	0	0	0	0	0	0	0	0	0	0	0	0	0	0	0	0	0	0	0	0	0	0	0	0
DOFCOREZM	AAAG	S000265	12	13	16	9	28	20	23	14	16	15	19	17	23	15	15	18	13	15	13	15	14	—	17	16	16	20	12	8	5	9	13	13	15	10	9	10	19	20	20	8	6	11	18	15	24	20	16
DPBFCOREDCDC3	ACACNNG	S000292	2	2	2	1	2	2	2	1	3	1	1	0	3	5	1	1	2	2	2	2	2	—	0	3	2	2	4	3	6	3	2	2	3	2	1	1	0	3	7	2	3	2	3	1	2	0	0
DRE1COREZMRAB17	ACCGAGA	S000401	0	1	0	0	0	0	0	0	0	0	0	0	0	1	0	0	0	0	0	0	0	—	0	0	0	0	1	0	0	0	0	0	0	0	0	0	0	0	0	0	0	0	0	0	0	0	0
DRE2COREZMRAB17	ACCGAC	S000402	2	1	2	0	0	1	0	0	0	1	1	2	1	0	0	0	0	0	0	1	0	—	1	0	1	1	0	0	1	0	1	0	0	0	0	0	0	1	2	0	4	3	0	0	0	0	0
DRECRTCOREAT	RCCGAC	S000418	5	1	4	1	3	2	1	0	0	1	1	3	1	0	1	0	1	0	1	3	1	—	1	1	1	1	2	2	1	0	1	1	2	0	0	0	2	3	4	0	4	4	0	1	1	1	1
E2F1OSPCNA	GCGGGAAA	S000396	1	0	0	0	0	0	0	0	0	0	0	0	0	0	0	0	0	0	0	0	0	—	0	0	0	0	0	0	0	0	0	0	0	0	0	0	0	0	0	0	0	0	0	0	0	0	0
E2FANTRNR	TTTCCCGC	S000366	1	0	0	0	0	0	0	0	0	0	0	0	0	0	0	0	0	0	0	0	0	—	0	0	0	0	0	0	0	0	0	0	0	0	0	0	0	0	0	0	0	0	0	0	0	0	0
E2FAT	TYTCCCGCC	S000417	1	0	0	0	0	0	0	0	0	0	0	0	0	0	0	0	0	0	0	0	0	—	0	0	0	0	0	0	0	0	0	0	0	0	0	0	0	0	0	0	0	0	0	0	0	0	0
E2FBNTRNR	GCGGCAAA	S000367	0	0	0	1	0	0	0	0	0	0	0	0	0	0	0	0	0	0	0	0	0	—	0	0	0	0	0	0	0	0	0	0	0	0	0	0	0	1	0	0	0	0	0	0	0	0	0
E2FCONSENSUS	WTTSSCSS	S000476	1	2	1	3	0	1	2	2	0	0	1	0	1	0	0	0	0	1	1	2	2	—	5	1	5	1	1	2	6	1	2	3	0	0	0	0	0	1	1	0	1	0	0	6	2	2	2
EBOXBNNAPA	CANNTG	S000144	6	6	18	6	12	2	6	6	10	16	16	2	6	20	10	8	18	14	12	12	18	—	4	16	8	14	14	16	12	22	14	8	12	8	12	10	8	8	12	8	10	18	14	8	8	14	12
EECCRCAH1	GANTTNC	S000494	3	4	0	1	0	1	0	2	2	0	2	3	0	3	1	1	0	3	2	4	4	—	2	2	2	2	2	2	1	0	1	2	0	0	0	2	0	1	0	0	3	3	5	1	3	2	1
ELRECOREPCRP1	TTGACC	S000142	0	0	3	1	0	0	0	0	0	0	1	1	0	1	0	0	0	1	1	0	0	—	1	3	2	0	0	0	1	3	0	0	0	0	0	0	1	2	3	1	1	1	2	0	1	1	1
EMBP1TAEM	CACGTGGC	S000119	0	0	0	0	0	0	0	0	0	0	0	0	0	0	0	0	0	0	0	1	1	—	0	1	0	0	0	0	0	0	0	0	0	0	0	0	0	0	0	0	0	0	0	0	0	0	0
EMHVCHORD	TGTAAAGT	S000452	0	0	0	0	0	0	0	0	0	0	0	0	0	0	0	0	0	0	0	0	0	—	0	0	0	1	0	0	0	0	0	0	0	0	0	0	0	0	0	0	0	0	0	0	0	0	0
ERELEE4	AWTTCAAA	S000037	0	0	0	0	0	0	0	1	1	0	0	0	1	1	2	1	1	0	0	0	0	—	3	1	0	0	0	0	2	1	0	0	0	0	0	0	1	1	1	0	0	0	2	0	1	0	0
EVENINGAT	AAAATATCT	S000385	0	0	0	0	0	1	1	0	0	0	0	0	0	0	1	1	1	0	0	0	1	—	0	1	0	0	0	0	0	0	0	0	0	0	0	0	1	1	1	0	0	0	0	0	0	0	0
GADOWNAT	ACGTGTC	S000438	0	0	0	0	0	0	0	0	0	0	0	0	0	1	0	0	0	0	1	0	0	—	0	1	0	0	1	1	0	0	0	0	1	0	0	0	0	0	1	0	0	0	0	0	0	0	0
GARE1OSREP1	TAACAGA	S000419	0	0	0	0	1	0	0	0	0	0	0	0	0	0	0	0	0	0	0	0	0	—	0	0	0	0	0	0	0	0	0	0	0	0	1	0	0	0	0	0	0	0	0	0	0	0	0
GARE2OSREP1	TAACGTA	S000420	0	0	0	1	0	0	0	0	0	0	0	0	0	0	0	0	0	0	0	0	0	—	0	0	0	0	0	0	0	0	0	0	0	0	0	0	0	0	0	0	0	0	0	0	0	0	0
GAREAT	TAACAAR	S000439	0	0	0	1	0	0	0	0	0	0	0	0	0	1	4	1	2	0	0	0	0	—	1	1	0	0	1	1	1	1	1	1	1	0	1	0	0	0	0	1	1	0	3	1	1	3	0
GATABOX	GATA	S000039	7	16	12	2	9	11	15	8	6	9	10	5	12	17	14	16	12	6	3	7	7	—	6	7	11	15	20	18	8	4	3	3	22	5	9	7	5	4	4	6	10	8	14	4	2	2	8
GBOXLERBCS	MCACGTGGC	S000041	0	0	0	0	0	0	0	0	0	0	0	0	0	0	0	0	0	0	0	0	0	—	0	0	0	0	0	0	0	0	0	0	0	0	0	0	0	0	0	0	0	0	0	0	0	0	0
GCAACREPEATZMZEIN	GCAACGCAAC	S000027	0	0	0	0	0	0	0	0	0	0	0	0	0	0	0	0	0	0	0	0	0	—	0	0	0	0	0	0	0	0	0	0	0	0	0	0	0	0	0	0	0	0	0	0	0	0	0
GCBP2ZMGAPC4	GTGGGCCCG	S000351	1	0	0	0	0	0	0	0	0	2	2	0	0	0	0	0	0	0	0	0	0	—	0	0	0	0	0	0	0	0	0	0	0	0	0	0	0	0	0	0	0	0	0	0	0	0	0
GCCCORE	GCCGCC	S000430	15	0	4	5	1	2	2	0	2	0	0	1	1	0	1	0	0	2	4	0	1	—	0	0	0	0	2	1	5	0	1	4	3	0	0	0	5	2	1	1	0	0	0	2	2	2	2
GCN4OSGLUB1	TGAGTCA	S000277	0	0	0	0	0	0	0	0	0	0	0	1	1	0	0	0	0	0	0	0	0	—	0	0	0	0	0	0	0	0	0	0	0	0	0	0	0	0	0	0	0	1	0	2	0	0	0
GGTCCCATGMSAUR	GGTCCCAT	S000360	0	0	0	0	0	0	0	0	0	0	0	0	0	0	0	0	0	0	0	0	0	—	0	0	0	0	0	0	0	0	0	0	0	0	0	0	0	0	0	0	0	1	0	0	0	0	0
GRAZMRAB28	CATGCCGCC	S000220	0	0	0	0	0	0	0	0	0	0	0	0	0	0	0	0	0	0	0	0	0	—	0	0	0	0	0	0	0	0	0	0	0	0	0	0	0	0	0	0	0	0	0	0	0	0	0
GT1CONSENSUS	GRWAAW	S000198	10	13	5	2	15	7	19	7	6	13	15	10	11	10	11	9	7	11	4	6	9	—	12	9	9	16	3	3	4	7	8	4	5	5	5	6	11	12	10	5	3	5	8	9	12	3	8
GT1CORE	GGTTAA	S000125	1	0	1	0	0	0	0	0	0	4	3	1	0	1	0	1	0	0	0	1	1	—	0	0	0	0	0	0	0	0	0	0	0	1	0	2	0	0	0	0	0	1	0	2	0	0	1
GT1GMSCAM4	GAAAAA	S000453	2	2	3	1	7	2	8	3	4	3	3	3	4	3	2	1	1	5	0	2	2	—	2	2	3	6	2	2	1	2	2	0	4	3	2	2	3	3	2	0	0	1	0	4	2	2	3
GT1MOTIFPSRBCS	KWGTGRWAAWRW	S000051	0	0	0	0	0	0	0	0	0	0	0	0	0	0	1	0	1	0	0	0	0	—	0	0	0	0	0	0	0	0	0	0	0	0	0	0	0	0	0	0	1	0	0	0	0	0	0
GT2OSPHYA	GCGGTAATT	S000207	1	0	0	0	0	0	0	0	0	0	0	0	0	0	0	0	0	0	0	0	0	—	0	0	0	0	0	0	0	0	0	0	0	0	0	0	0	0	0	0	0	0	0	0	0	0	0
GTGANTG10	GTGA	S000378	15	18	8	7	12	6	9	8	4	10	11	5	10	9	12	12	13	10	13	12	16	—	10	12	13	8	12	12	9	11	12	11	13	12	10	10	11	9	10	6	7	16	11	7	12	12	12
HBOXCONSENSUSPVCHS	CCTACCNNNNNNNCT	S000200	1	0	0	0	0	0	0	0	0	0	0	0	0	0	0	0	0	0	0	0	0	—	0	0	0	1	0	0	0	0	0	0	0	0	0	0	0	0	0	0	0	0	0	0	0	0	0
HDZIP2ATATHB2	TAATMATTA	S000373	0	0	0	0	0	0	0	0	0	1	1	0	0	0	0	0	0	0	0	0	0	—	0	0	0	0	0	0	0	0	0	0	0	0	0	0	0	0	0	0	0	0	0	0	1	0	0
HEXAMERATH4	CCGTCG	S000146	0	0	2	1	0	0	0	1	0	0	0	1	0	1	0	0	0	0	1	0	0	—	0	0	0	1	0	0	1	0	1	0	0	0	0	0	1	1	0	0	0	1	0	0	0	0	2
HEXAT	TGACGTGG	S000334	0	0	0	0	0	0	0	1	0	0	0	0	0	0	0	0	0	0	0	0	0	—	0	0	0	0	0	0	0	0	0	0	0	0	0	0	0	0	0	0	0	0	0	0	0	0	0
HEXMOTIFTAH3H4	ACGTCA	S000053	1	1	1	0	0	0	0	2	0	0	0	3	2	1	0	0	0	2	0	0	0	—	0	0	0	0	0	0	0	1	0	2	0	1	0	1	0	0	0	0	1	0	0	0	1	0	0
IBOX	GATAAG	S000124	0	0	0	0	1	2	0	4	1	1	1	1	0	2	1	0	1	1	0	2	1	—	0	0	0	1	0	0	0	0	0	0	0	0	0	1	0	0	0	0	0	1	2	0	0	0	1
IBOXCORE	GATAA	S000199	3	7	0	0	2	3	3	4	4	4	4	3	5	5	5	5	2	2	0	2	3	—	2	2	2	6	0	1	1	2	2	1	0	0	0	1	0	1	0	0	0	2	5	1	1	0	2
IBOXCORENT	GATAAGR	S000424	0	0	0	0	1	1	0	3	0	0	0	1	0	0	1	0	1	0	0	1	1	—	0	0	0	1	0	0	0	0	0	0	0	0	0	0	0	0	0	0	0	0	1	0	0	0	1
INRNTPSADB	YTCANTYY	S000395	3	0	5	4	2	2	4	1	3	2	3	4	3	3	2	1	3	2	1	3	1	—	1	2	2	2	0	0	2	2	1	2	0	4	5	4	2	3	4	1	2	1	2	1	5	3	3
INTRONLOWER	TGCAGG	S000086	1	0	1	1	2	2	1	0	0	2	2	2	2	0	1	0	1	0	0	3	1	—	0	1	0	0	1	1	0	0	0	1	1	1	0	1	0	0	0	1	1	4	0	0	0	0	0
IRO2OS	CACGTGG	S000505	0	0	1	0	0	0	0	0	0	0	0	0	0	0	0	0	0	0	0	1	1	—	0	1	0	0	0	0	0	0	0	0	0	0	0	0	1	0	0	0	0	0	0	0	0	0	0
L1BOXATPDF1	TAAATGYA	S000386	0	0	0	0	0	1	2	0	0	0	0	0	0	0	1	0	0	0	0	0	0	—	0	0	0	0	0	1	0	0	0	0	0	0	0	0	0	0	0	0	0	0	0	0	0	1	0
LEAFYATAG	CCAATGT	S000432	0	0	0	0	0	0	0	0	0	0	1	0	0	0	0	0	0	0	0	0	0	—	0	0	0	0	0	0	0	0	0	0	0	0	1	0	0	0	0	0	0	0	1	0	0	0	1
LECPLEACS2	TAAAATAT	S000465	1	2	0	0	0	0	0	0	1	0	1	0	0	0	0	0	0	0	1	0	0	—	1	0	1	0	0	0	0	0	0	0	0	0	0	0	1	1	1	0	0	0	0	0	0	0	0
LRENPCABE	ACGTGGCA	S000231	0	0	0	0	0	0	0	0	0	0	0	0	1	0	0	0	0	0	0	1	1	—	0	1	0	0	0	0	0	0	0	0	0	0	0	0	0	0	0	0	0	1	0	0	0	0	0
LTRE1HVBLT49	CCGAAA	S000250	0	1	2	2	0	0	0	0	1	0	1	0	0	0	1	1	0	0	0	0	0	—	0	1	1	0	0	0	0	1	0	0	0	0	0	0	2	2	1	1	0	0	1	5	0	1	1
LTREATLTI78	ACCGACA	S000157	1	0	0	0	0	0	0	0	0	0	0	1	0	0	0	0	0	0	0	0	0	—	0	0	0	0	0	0	1	0	0	0	0	0	0	0	0	0	2	0	2	1	0	0	0	0	0
LTRECOREATCOR15	CCGAC	S000153	7	2	5	4	3	2	2	1	0	1	1	3	2	0	4	0	5	3	2	3	1	—	1	1	1	2	4	3	3	0	1	3	5	0	0	1	4	6	6	0	5	5	0	3	3	2	4
MARABOX1	AATAAAYAAA	S000063	0	0	0	0	0	0	0	0	0	0	0	0	0	0	0	0	0	0	0	1	0	—	0	0	0	0	0	0	0	0	0	0	0	0	0	0	0	0	0	0	0	0	0	0	0	0	0
MARARS	WTTTATRTTTW	S000064	0	0	0	0	0	0	0	0	0	0	0	0	1	0	0	0	0	0	0	0	0	—	1	0	1	0	0	0	0	0	0	0	0	0	0	0	0	0	0	0	0	0	0	0	0	0	0
MARTBOX	TTWTWTTWTT	S000067	0	2	0	0	2	1	0	1	2	0	0	0	2	1	2	0	1	0	0	0	1	—	1	1	0	1	0	0	1	0	0	1	0	0	0	0	2	0	0	0	0	0	0	0	0	1	0
MNF1ZMPPC1	GTGCCCTT	S000251	1	0	0	0	0	0	0	0	0	0	0	0	0	0	0	0	0	0	0	0	0	—	0	0	0	0	0	0	0	0	0	0	0	0	0	0	0	0	0	0	0	0	0	0	0	0	0
MRNA3ENDTAH3	AATGGAAATG	S000069	0	0	0	0	0	0	0	0	0	0	0	0	0	0	0	0	0	0	0	0	0	—	0	0	0	0	0	0	0	0	0	0	0	0	0	0	0	0	0	0	0	0	1	0	0	0	0
MSACRCYM	AGACCGTTG	S000236	0	0	0	0	0	0	0	0	0	0	0	0	0	0	0	0	0	0	0	0	0	—	0	0	0	0	0	0	0	0	0	0	0	0	0	0	0	0	0	0	1	0	0	0	0	0	0
MYB1AT	WAACCA	S000408	2	4	3	0	0	1	2	3	1	3	1	0	0	0	1	1	1	1	2	1	0	—	3	2	3	2	0	2	1	3	1	1	0	2	3	4	2	2	2	0	2	3	2	8	3	1	4
MYB1LEPR	GTTAGTT	S000443	0	0	0	0	0	0	0	0	0	0	0	0	0	0	0	0	0	0	0	0	0	—	0	1	0	0	0	0	0	0	1	0	0	0	0	0	0	0	0	0	0	0	0	0	0	0	0
MYB26PS	GTTAGGTT	S000182	0	0	0	0	0	0	0	0	0	0	0	0	1	0	0	0	0	0	0	1	1	—	0	0	0	0	0	0	0	0	0	0	0	0	0	0	0	0	0	0	0	0	0	0	0	0	0
MYB2AT	TAACTG	S000177	0	1	0	0	0	0	0	0	0	0	0	0	1	0	0	0	0	0	0	0	0	—	0	0	0	1	0	0	0	0	1	0	0	2	3	2	0	0	0	0	0	0	0	0	0	0	0
MYB2CONSENSUSAT	YAACKG	S000409	1	2	2	0	1	0	0	0	0	0	0	1	1	2	1	1	1	2	4	1	3	—	1	0	1	5	1	3	3	0	4	4	1	4	7	3	1	1	0	2	4	4	0	1	1	1	0
MYBATRD22	CTAACCA	S000175	0	0	0	0	0	0	0	0	0	0	0	0	0	0	0	0	0	0	0	1	0	—	0	0	0	0	0	1	0	2	0	0	0	1	1	1	0	0	0	0	1	0	0	0	0	0	0
MYBCORE	CNGTTR	S000176	2	4	5	0	5	2	2	3	0	3	4	2	6	2	2	1	3	4	4	4	7	—	2	0	2	10	4	7	6	0	4	5	1	6	10	7	2	2	1	2	7	10	2	4	2	4	0
MYBCOREATCYCB1	AACGG	S000502	3	1	1	2	1	0	0	2	1	1	2	2	2	0	3	1	1	2	1	2	3	—	6	5	6	3	6	6	4	3	5	3	3	2	0	0	4	2	1	1	3	3	0	2	2	3	2
MYBGAHV	TAACAAA	S000181	0	0	0	0	0	0	0	0	0	0	0	0	0	1	4	1	2	0	0	0	0	—	0	1	0	0	1	0	1	1	1	0	1	0	0	0	0	0	0	1	0	0	2	1	1	1	0
MYBPLANT	MACCWAMC	S000167	0	0	1	0	0	1	2	0	0	0	0	0	2	0	0	1	1	0	0	1	2	—	2	1	2	0	1	1	1	1	1	0	1	0	0	0	0	0	1	0	1	1	0	0	0	0	0
MYBPZM	CCWACC	S000179	3	1	2	1	1	1	0	2	0	2	4	1	0	0	0	0	0	1	0	2	2	—	0	0	0	6	3	3	2	0	1	0	0	0	0	1	1	1	0	0	3	1	0	2	0	0	0
MYBST1	GGATA	S000180	2	6	1	0	2	2	3	1	1	0	1	1	5	2	2	1	2	1	1	2	1	—	0	0	1	3	2	3	1	1	1	0	6	1	1	1	1	0	0	0	3	4	0	1	0	0	2
MYCATERD1	CATGTG	S000413	0	3	0	0	2	0	0	1	1	4	4	0	1	3	2	2	1	2	0	1	1	—	0	1	1	1	2	3	2	5	2	0	2	0	0	0	0	3	2	1	0	1	2	0	0	0	0
MYCATRD22	CACATG	S000174	0	3	0	0	2	0	0	1	1	4	4	0	1	3	2	2	1	2	0	1	1	—	0	1	1	1	2	3	2	5	2	0	2	0	0	0	0	3	2	1	0	1	2	0	0	0	0
MYCCONSENSUSAT	CANNTG	S000407	6	6	17	6	12	2	6	6	10	16	16	2	6	20	10	8	18	14	12	12	18	—	4	16	8	14	14	16	12	22	14	8	12	8	12	10	8	8	12	8	10	18	14	8	8	14	12
NAPINMOTIFBN	TACACAT	S000070	0	1	0	0	0	0	0	0	0	0	0	0	1	0	3	1	1	0	0	0	0	—	0	2	0	0	0	0	0	0	0	0	0	2	2	1	0	0	0	1	1	1	0	0	0	0	0
NODCON1GM	AAAGAT	S000461	3	1	3	0	4	2	2	0	1	0	1	4	2	1	0	1	1	0	1	0	0	—	0	2	0	1	2	1	0	0	0	1	1	1	2	0	0	0	0	3	0	1	0	0	0	3	1
NODCON2GM	CTCTT	S000462	2	2	6	5	5	5	4	2	3	4	5	4	8	5	2	6	3	3	2	6	3	—	4	2	2	3	2	3	4	3	6	2	5	5	5	4	4	3	3	3	3	4	3	3	3	3	3
NONAMERATH4	AGATCGACG	S000147	0	0	0	1	0	0	0	0	0	0	0	0	0	0	0	0	0	0	0	0	0	—	0	0	0	0	0	0	0	0	0	0	0	0	0	0	0	0	0	0	0	0	0	0	0	0	0
NONAMERMOTIFTAH3H4	CATCCAACG	S000071	0	0	0	0	0	0	0	0	0	0	0	0	0	0	0	0	0	0	0	0	0	—	0	0	0	0	0	0	0	0	0	0	0	0	0	0	1	1	0	0	0	0	0	0	0	0	0
NRRBNEXTA	TAGTGGAT	S000242	0	0	0	0	0	0	0	0	0	0	0	0	0	0	0	0	0	0	0	0	0	—	0	0	0	0	0	0	0	0	0	0	0	0	0	0	0	0	0	0	0	0	0	0	0	0	0
NTBBF1ARROLB	ACTTTA	S000273	1	1	1	2	1	1	2	0	2	0	0	1	2	1	0	0	0	0	0	1	2	—	1	1	1	1	0	1	0	0	0	0	0	0	0	0	2	2	1	0	0	0	1	0	2	0	2
OCTAMERMOTIFTAH3H4	CGCGGATC	S000076	0	0	0	0	0	0	0	1	0	0	0	0	0	0	0	0	0	0	0	0	0	—	0	0	0	0	0	0	0	0	0	0	0	0	0	0	0	0	0	0	0	0	0	0	0	0	0
OCTAMOTIF2	CGCGGCAT	S000116	0	0	0	0	0	1	0	1	0	0	0	0	1	0	0	0	0	0	0	0	0	—	0	0	0	0	0	0	0	0	0	0	0	0	0	0	0	0	0	0	0	0	0	0	0	0	0
OPAQUE2ZMB32	GATGAYRTGG	S000077	0	0	0	0	0	0	0	0	0	1	1	0	0	0	0	0	0	0	0	0	0	—	0	0	0	0	0	0	0	0	0	0	0	0	0	0	0	0	0	0	1	0	0	0	0	0	0
OSE1ROOTNODULE	AAAGAT	S000467	3	1	3	0	4	2	2	0	1	0	1	4	2	1	0	1	1	0	1	0	0	—	0	2	0	1	2	1	0	0	0	1	1	1	2	0	0	0	0	3	0	1	0	0	0	3	1
OSE2ROOTNODULE	CTCTT	S000468	2	2	6	5	5	5	4	2	3	4	5	4	8	5	2	6	3	3	2	6	3	—	4	2	2	3	2	3	4	3	6	2	5	5	5	4	4	3	3	3	3	4	3	3	3	3	3
P1BS	GNATATNC	S000459	2	0	0	0	0	0	0	0	0	0	2	2	2	0	0	0	0	0	0	2	0	—	2	2	2	0	0	0	0	0	0	0	0	2	2	2	0	0	0	0	0	0	0	8	0	0	2
PALBOXAPC	CCGTCC	S000137	7	0	0	1	1	1	0	2	0	1	1	0	0	0	0	0	0	2	0	0	1	—	0	1	2	0	1	0	1	0	1	1	0	1	1	1	3	2	1	0	0	0	0	0	0	0	1
PALBOXPPC	YTYYMMCMAMCMMC	S000136	0	0	0	0	0	0	0	1	0	0	0	0	0	0	0	0	0	0	0	0	0	—	0	0	0	0	0	0	1	0	0	0	0	0	0	0	0	0	0	0	0	0	0	0	0	0	0
PALINDROMICCBOXGM	TGACGTCA	S000255	0	0	0	0	0	0	0	0	0	0	0	0	0	0	0	0	0	2	0	0	0	—	0	0	0	0	0	0	0	0	0	0	0	0	0	0	0	0	0	0	0	0	0	0	0	0	0
POLASIG1	AATAAA	S000080	4	5	3	0	3	3	6	1	3	3	3	2	4	3	6	8	5	0	0	4	3	—	5	3	3	5	1	0	0	0	0	0	1	0	1	0	7	5	4	0	0	0	0	7	5	3	3
POLASIG2	AATTAAA	S000081	0	1	1	0	1	1	1	0	0	0	0	0	1	0	0	0	0	0	0	0	0	—	0	0	1	0	0	1	1	0	0	0	0	0	0	1	2	3	0	1	0	1	0	0	0	0	1
POLASIG3	AATAAT	S000088	0	6	1	1	1	0	1	1	0	1	1	2	0	3	1	2	1	0	0	2	2	—	2	0	0	1	0	0	1	2	0	0	0	2	1	1	2	0	2	0	1	0	1	2	2	0	1
POLLEN1LELAT52	AGAAA	S000245	2	9	5	5	15	7	14	2	4	6	7	10	12	7	6	3	6	5	5	12	10	—	4	3	5	8	5	4	3	2	5	5	4	7	7	7	7	3	5	4	2	1	9	10	10	6	3
PREATPRODH	ACTCAT	S000450	0	0	1	1	0	1	0	0	0	0	1	3	2	4	0	0	0	0	0	0	1	—	0	1	0	0	1	0	0	0	0	0	1	1	0	0	0	0	0	2	2	0	1	1	0	0	0
PRECONSCRHSP70A	SCGAYNRNNNNNNNNNNNNNNNHD	S000506	3	1	2	4	1	3	3	5	4	3	1	1	0	1	0	0	1	2	1	3	3	—	1	1	1	0	4	2	3	1	1	1	2	0	1	0	6	2	3	4	2	5	3	1	2	2	1
PROLAMINBOXOSGLUB1	TGCAAAG	S000354	0	0	0	0	0	1	0	0	0	0	0	0	0	0	1	2	2	0	0	1	0	—	0	1	0	0	0	0	0	0	0	0	0	1	0	0	0	0	1	0	1	1	0	0	0	0	1
PROXBBNNAPA	CAAACACC	S000263	0	0	0	0	0	0	0	1	0	0	0	0	0	0	0	0	0	0	0	0	0	—	0	0	0	0	0	0	0	1	0	0	0	0	0	0	0	0	0	0	0	0	0	0	0	0	0
PYRIMIDINEBOXHVEPB1	TTTTTTCC	S000298	0	0	0	0	0	0	1	0	0	1	1	0	0	0	0	0	0	1	0	0	0	—	1	1	1	0	0	0	0	0	0	0	0	0	0	0	0	0	0	0	0	0	0	0	0	0	0
PYRIMIDINEBOXOSRAMY1A	CCTTTT	S000259	1	0	0	0	1	1	3	2	2	3	3	0	1	1	0	0	0	0	1	0	1	—	1	2	1	2	2	1	0	1	2	0	3	1	1	1	3	2	2	1	0	1	1	2	2	1	3
QARBNEXTA	AACGTGT	S000244	0	0	0	0	0	0	0	1	0	0	0	0	0	0	0	0	0	0	0	0	0	—	1	0	1	0	0	0	0	0	0	0	0	0	0	0	0	0	1	0	0	0	0	0	0	0	0
QELEMENTZMZM13	AGGTCA	S000254	0	0	1	0	0	0	0	0	0	1	1	0	0	0	0	0	0	1	0	0	1	—	1	0	1	0	0	0	1	0	0	0	0	0	0	0	0	0	0	0	1	1	0	0	2	0	0
RAV1AAT	CAACA	S000314	1	5	4	2	14	3	4	4	0	4	5	7	7	5	5	4	8	7	8	3	2	—	8	5	4	4	4	3	5	4	1	5	1	3	4	2	1	1	0	3	3	4	5	3	3	6	4
RAV1BAT	CACCTG	S000315	0	0	1	0	0	0	0	0	1	1	1	0	1	1	0	0	1	0	1	0	0	—	0	0	0	1	1	0	0	2	2	0	0	1	0	1	0	0	0	0	1	0	2	0	0	2	1
RBCSCONSENSUS	AATCCAA	S000127	1	0	1	0	0	1	0	0	1	1	1	0	0	1	0	0	0	1	0	0	0	—	1	1	1	1	0	0	0	1	0	0	0	0	0	0	0	0	0	0	0	0	1	0	0	0	1
REALPHALGLHCB21	AACCAA	S000362	1	1	4	0	0	0	2	0	0	0	1	1	3	0	0	1	1	0	0	1	2	—	3	3	3	1	0	1	0	0	0	0	1	1	1	2	2	2	2	0	3	0	1	2	0	1	3
REBETALGLHCB21	CGGATA	S000363	0	3	0	0	0	0	0	0	0	0	0	0	1	0	1	1	1	0	1	2	0	—	0	0	0	1	0	0	1	0	1	0	1	0	0	0	0	0	0	0	2	0	0	0	0	0	1
RGATAOS	CAGAAGATA	S000191	0	0	0	0	0	0	0	0	0	0	0	0	0	0	0	0	0	0	0	0	0	—	0	0	0	0	0	0	0	0	0	0	0	0	0	0	0	0	0	0	0	0	0	0	0	0	0
RHERPATEXPA7	KCACGW	S000512	4	2	5	2	3	1	1	2	4	0	2	3	1	1	1	2	0	0	3	1	1	—	0	4	0	3	4	2	4	1	0	2	2	1	1	0	5	1	3	1	0	3	1	2	1	0	0
ROOTMOTIFTAPOX1	ATATT	S000098	6	11	6	0	13	2	9	2	3	5	6	4	0	7	7	11	9	0	2	3	4	—	13	11	7	1	3	2	6	2	2	2	1	6	6	6	6	5	5	2	5	4	3	1	2	5	9
RYREPEATBNNAPA	CATGCA	S000264	0	2	1	1	0	2	0	0	0	0	1	1	2	0	6	5	5	1	2	3	2	—	0	0	1	2	17	14	2	0	0	1	8	0	0	0	1	0	3	0	1	0	2	0	1	1	1
RYREPEATGMGY2	CATGCAT	S000105	0	2	1	1	0	2	0	0	0	0	1	0	0	0	4	3	3	0	0	0	0	—	0	0	0	0	10	8	1	0	0	0	3	0	0	0	1	0	0	0	0	0	0	0	0	0	0
RYREPEATLEGUMINBOX	CATGCAY	S000100	0	2	1	1	0	2	0	0	0	0	1	0	1	0	5	3	4	0	1	0	0	—	0	0	0	2	15	11	1	0	0	1	6	0	0	0	1	0	1	0	0	0	1	0	0	1	1
RYREPEATVFLEB4	CATGCATG	S000102	0	0	0	0	0	2	0	0	0	0	0	0	0	0	2	2	2	0	0	0	0	—	0	0	0	0	8	8	0	0	0	0	2	0	0	0	0	0	0	0	0	0	0	0	0	0	0
S1FBOXSORPS1L21	ATGGTA	S000223	0	1	1	1	0	0	0	1	0	2	2	1	0	0	3	2	2	1	1	0	0	—	0	0	0	0	0	0	0	0	0	1	0	0	0	1	0	0	0	1	4	3	2	4	0	2	0
S1FSORPL21	ATGGTATT	S000215	0	0	0	0	0	0	0	0	0	0	1	0	0	0	1	1	1	0	0	0	0	—	0	0	0	0	0	0	0	0	0	0	0	0	0	0	0	0	0	0	0	0	1	0	0	1	0
S2FSORPL21	CCATACATT	S000166	0	0	0	0	0	0	0	0	0	1	1	0	0	0	0	0	0	0	0	0	0	—	0	0	0	0	0	0	0	0	0	0	0	0	0	0	0	0	0	0	0	0	0	0	0	0	0
SBOXATRBCS	CACCTCCA	S000500	0	0	0	0	0	0	0	0	0	0	0	0	0	0	0	0	0	0	0	0	0	—	0	1	0	0	0	0	0	0	0	0	0	0	0	0	0	0	0	0	0	0	0	0	0	0	0
SEBFCONSSTPR10A	YTGTCWC	S000391	1	1	0	0	0	1	1	2	0	0	0	1	2	1	0	0	0	0	0	0	0	—	0	0	0	1	1	0	2	1	1	0	0	2	2	3	0	1	0	0	1	1	0	1	0	0	0
SEF1MOTIF	ATATTTAWW	S000006	1	0	0	0	1	0	0	0	0	0	0	1	0	0	0	1	0	0	0	0	0	—	0	0	1	0	1	0	1	0	0	0	0	0	0	0	0	0	0	0	0	0	0	0	0	0	1
SEF3MOTIFGM	AACCCA	S000115	1	1	0	0	0	0	0	2	1	2	3	2	4	1	1	1	1	1	1	1	1	—	0	1	0	1	1	1	0	0	0	2	0	0	0	0	1	2	1	0	0	0	1	0	1	0	2
SEF4MOTIFGM7S	RTTTTTR	S000103	0	0	5	1	4	2	3	2	3	3	4	1	1	4	3	1	1	1	0	1	2	—	4	2	5	5	2	3	5	1	1	2	1	0	2	1	3	3	2	2	2	3	2	4	1	3	3
SITEIIAOSPCNA	TGGGCCCGT	S000216	0	0	0	0	0	0	0	0	0	1	1	0	0	0	1	0	0	0	0	0	0	—	0	0	0	0	0	0	0	0	0	0	0	0	0	0	0	0	0	0	0	0	0	0	0	0	0
SITEIIATCYTC	TGGGCY	S000474	1	2	2	0	2	3	4	1	2	3	2	1	1	0	3	1	4	4	3	0	0	—	2	2	2	1	5	5	2	0	0	4	1	0	0	0	4	4	2	1	3	1	1	0	1	0	1
SORLIP1AT	GCCAC	S000482	2	2	2	4	4	1	0	3	5	4	5	1	4	3	2	1	2	3	5	4	3	—	2	4	2	2	4	4	3	6	7	6	5	2	2	3	3	3	3	5	5	3	5	2	3	5	2
SORLIP2AT	GGGCC	S000483	4	2	2	4	5	3	4	5	4	6	4	4	4	0	3	1	3	6	3	1	7	—	6	2	9	2	7	9	1	3	2	4	4	0	0	0	3	3	2	0	4	0	1	2	0	2	1
SORLIP4AT	GTATGATGG	S000485	0	0	0	0	0	0	0	0	0	0	0	0	0	0	0	0	0	0	0	0	0	—	0	0	0	0	0	0	0	0	0	0	0	0	0	0	0	0	0	0	0	0	0	0	0	0	0
SORLIP5AT	GAGTGAG	S000486	2	0	0	0	0	0	1	0	0	0	0	0	0	0	0	0	0	0	0	1	3	—	0	0	0	0	0	1	0	0	0	0	0	0	0	0	0	0	0	0	0	0	0	0	0	0	0
SORLREP3AT	TGTATATAT	S000488	0	0	0	0	0	0	0	0	0	0	0	1	0	0	0	0	0	0	0	0	0	—	0	0	0	0	0	0	0	0	0	0	0	0	0	0	0	0	1	0	0	0	0	0	0	0	0
SP8BFIBSP8AIB	ACTGTGTA	S000183	0	0	0	0	0	0	0	0	0	0	0	0	0	0	0	0	0	0	0	0	0	—	0	0	0	0	0	0	0	0	0	0	1	0	0	0	0	0	0	0	0	0	0	0	0	0	0
SP8BFIBSP8BIB	TACTATT	S000184	0	1	0	0	0	0	0	0	0	0	0	0	0	0	0	1	1	0	0	0	0	—	0	0	1	0	0	0	1	1	1	0	0	0	0	0	0	0	0	0	0	0	0	1	0	0	0
SPHCOREZMC1	TCCATGCAT	S000154	0	0	0	0	0	1	0	0	0	0	1	0	0	0	0	0	0	0	0	0	0	—	0	0	0	0	0	0	0	0	0	0	0	0	0	0	0	0	0	0	0	0	0	0	0	0	0
SREATMSD	TTATCC	S000470	1	2	0	0	1	1	1	1	0	0	1	0	1	0	1	0	1	0	0	0	0	—	0	0	0	2	0	0	0	1	0	0	0	0	0	1	0	0	0	0	0	1	0	1	0	0	1
SURE1STPAT21	AATAGAAAA	S000186	0	0	1	0	0	0	0	0	0	0	0	0	0	1	0	0	0	0	0	0	0	—	0	0	0	2	0	0	0	0	0	0	0	0	0	0	0	0	0	0	0	0	0	0	0	0	0
SURECOREATSULTR11	GAGAC	S000499	2	3	2	0	2	2	3	4	2	0	1	0	1	2	5	3	3	4	2	3	2	—	1	1	0	3	2	1	7	4	6	2	1	3	4	3	2	3	2	2	3	2	0	1	0	0	1
SV40COREENHAN	GTGGWWHG	S000123	0	0	0	0	1	0	0	1	0	1	0	0	0	1	0	0	1	2	3	0	2	—	0	0	0	0	0	0	0	0	1	1	0	0	0	2	0	0	0	0	1	0	0	1	0	1	2
T/GBOXATPIN2	AACGTG	S000458	0	1	2	1	1	1	1	1	0	1	1	0	1	0	1	1	1	0	1	0	0	—	1	0	1	0	0	0	0	0	0	0	0	0	1	0	0	0	1	0	0	1	0	0	0	0	0
TAAAGSTKST1	TAAAG	S000387	3	4	4	4	5	2	4	0	2	1	1	3	4	1	3	4	3	0	0	3	3	—	2	2	2	3	1	2	0	1	2	0	0	1	1	2	6	6	5	0	1	0	5	1	2	2	2
TATABOX2	TATAAAT	S000109	2	0	1	0	0	1	2	0	0	0	0	1	0	0	0	0	0	0	0	1	0	—	2	1	2	0	0	1	0	0	0	0	0	0	0	1	1	1	1	0	0	0	0	0	1	3	0
TATABOX3	TATTAAT	S000110	0	0	0	0	0	0	1	0	0	0	0	0	0	0	1	0	2	0	0	0	0	—	1	0	1	0	1	2	0	0	0	0	1	0	0	0	0	0	0	0	1	0	0	2	0	0	0
TATABOX4	TATATAA	S000111	2	0	0	0	0	1	1	0	1	0	0	1	0	0	0	0	0	0	0	0	0	—	0	0	0	0	1	0	0	0	0	0	0	0	0	0	1	2	0	0	1	0	0	2	3	0	0
TATABOX5	TTATTT	S000203	2	4	2	0	3	1	3	1	2	2	1	2	3	2	4	5	3	1	1	3	2	—	3	3	3	5	2	2	2	0	0	1	1	2	0	1	6	3	3	0	0	0	0	5	2	2	3
TATABOXOSPAL	TATTTAA	S000400	1	1	0	0	1	1	1	0	0	0	0	1	0	0	0	0	0	0	0	0	0	—	0	0	0	0	1	0	1	0	0	0	0	0	0	0	0	0	0	0	0	0	0	0	0	0	0
TATAPVTRNALEU	TTTATATA	S000340	2	0	0	0	0	0	0	0	0	0	0	1	0	0	0	0	0	0	0	0	0	—	0	0	0	0	0	0	0	0	0	0	0	0	0	0	0	2	0	0	1	0	0	0	2	0	0
TATCCACHVAL21	TATCCAC	S000416	1	0	0	0	0	0	0	0	0	0	0	0	0	0	0	0	0	0	0	0	1	—	0	0	0	0	0	0	0	1	0	0	0	0	0	0	0	0	0	0	0	0	0	0	0	0	0
TATCCAOSAMY	TATCCA	S000403	1	2	0	0	0	2	2	1	0	0	0	1	2	2	0	0	0	0	0	0	1	—	0	0	0	0	1	1	0	1	0	0	2	0	0	1	1	0	0	0	0	0	0	0	0	0	0
TATCCAYMOTIFOSRAMY3D	TATCCAY	S000256	1	1	0	0	0	2	2	1	0	0	0	0	1	0	0	0	0	0	0	0	1	—	0	0	0	0	0	0	0	1	0	0	1	0	0	0	1	0	0	0	0	0	0	0	0	0	0
TBOXATGAPB	ACTTTG	S000383	0	0	0	1	0	0	1	2	0	0	1	1	1	0	1	2	1	0	1	1	0	—	1	2	2	0	0	0	0	0	0	2	0	0	0	0	1	1	2	0	1	0	1	2	2	3	1
TCA1MOTIF	TCATCTTCTT	S000159	0	0	0	0	0	0	0	0	0	0	0	0	0	0	0	0	0	0	0	0	0	—	0	0	0	0	0	0	0	0	0	0	0	0	0	0	0	0	0	0	0	0	0	0	0	0	0
TDBA12NTCHN50	TGACTTTCTGAC	S000266	0	0	0	0	0	0	0	0	0	0	0	0	0	0	0	0	0	0	0	0	0	—	0	0	0	0	0	0	0	0	0	0	0	0	0	0	0	0	0	0	0	0	0	0	0	0	0
TE2F2NTPCNA	ATTCCCGC	S000397	0	0	0	0	0	0	0	0	0	0	0	0	0	0	0	0	0	0	0	0	0	—	0	0	0	0	0	0	1	0	0	0	0	0	0	0	0	0	0	0	0	0	0	0	0	0	0
TELOBOXATEEF1AA1	AAACCCTAA	S000308	0	0	0	0	0	0	0	1	0	0	0	0	0	0	0	0	0	0	0	0	0	—	0	0	0	1	0	0	0	0	0	0	0	0	0	0	0	0	0	0	0	0	0	0	0	0	0
TGACGTVMAMY	TGACGT	S000377	1	1	1	0	0	0	0	2	0	0	0	3	2	1	0	0	0	2	0	0	0	—	0	0	0	0	0	0	0	1	0	2	0	1	0	1	0	0	0	0	1	0	0	0	1	0	0
TGTCACACMCUCUMISIN	TGTCACA	S000422	0	0	0	0	0	0	0	0	0	0	0	1	0	1	0	0	0	0	1	0	0	—	0	0	0	0	1	0	1	0	1	0	0	0	0	0	0	1	0	0	1	0	0	0	0	0	0
UP1ATMSD	GGCCCAWWW	S000471	0	0	0	0	0	0	0	0	0	0	0	1	1	0	0	0	0	1	0	0	0	—	0	0	0	0	0	0	1	0	0	0	0	0	0	0	0	0	0	0	0	0	0	0	0	0	0
UP2ATMSD	AAACCCTA	S000472	0	0	0	0	0	0	1	1	0	0	0	2	0	0	0	0	0	0	0	0	0	—	0	0	1	1	0	0	0	1	0	0	0	0	0	0	0	0	0	0	3	0	0	1	0	0	0
UPRMOTIFIAT	CCACGTCA	S000425	0	0	0	0	0	0	0	1	0	0	0	0	0	0	0	0	0	0	0	0	0	—	0	0	0	0	0	0	0	0	0	0	0	0	0	0	0	0	0	0	0	0	0	0	0	0	0
UPRMOTIFIIAT	CCNNNNNNNNNNNNCCACG	S000426	1	0	0	0	0	0	0	0	0	0	0	0	0	1	0	0	0	0	0	0	0	—	0	0	0	0	1	1	1	0	0	0	2	0	0	0	0	0	0	0	0	0	0	0	0	0	0
VOZATVPP	GCGTNNNNNNNACGC	S000456	0	0	0	0	0	0	0	0	0	0	0	0	0	0	0	0	0	0	0	0	0	—	0	0	0	0	0	0	0	0	0	2	0	0	0	0	0	0	0	0	0	0	2	0	0	0	0
WBBOXPCWRKY1	TTTGACY	S000310	0	0	0	1	2	0	1	0	0	0	0	0	0	0	0	0	0	0	1	0	0	—	1	2	2	1	0	0	0	3	0	1	0	0	0	0	2	4	3	0	1	1	1	1	4	2	0
WBOXATNPR1	TTGAC	S000390	0	4	3	2	4	1	5	2	1	0	1	3	2	3	5	2	0	3	2	3	2	—	3	5	4	3	0	0	4	5	1	5	0	5	4	5	2	5	5	3	4	7	5	1	6	6	2
WBOXHVISO1	TGACT	S000442	1	4	2	1	5	1	1	3	1	1	1	2	5	1	1	1	0	1	3	3	4	—	2	2	4	1	2	1	1	2	1	3	1	0	1	0	3	4	3	4	2	5	1	2	5	3	2
WBOXNTCHN48	CTGACY	S000508	0	1	1	2	0	1	0	2	0	0	0	0	1	0	0	0	0	2	2	1	2	—	1	1	2	0	0	0	1	2	1	1	0	0	0	0	1	2	1	2	0	1	0	0	1	2	0
WBOXNTERF3	TGACY	S000457	2	6	9	4	8	2	2	5	1	3	4	4	6	3	1	4	1	6	8	7	9	—	6	5	8	3	2	3	3	8	2	6	2	1	1	1	7	10	9	5	4	10	3	3	9	6	4
WRKY71OS	TGAC	S000447	5	11	10	7	12	5	9	9	6	4	5	11	12	15	8	7	4	13	13	11	11	—	9	10	10	5	6	5	11	11	9	14	5	11	11	12	8	13	12	12	9	16	9	5	11	13	5
WUSATAg	TTAATGG	S000433	0	0	0	0	0	0	0	0	0	0	0	0	0	0	1	0	0	1	0	0	0	—	0	0	0	1	0	0	0	0	0	0	1	0	0	0	1	0	0	0	0	1	0	0	0	0	0
XYLAT	ACAAAGAA	S000510	0	2	0	0	0	0	0	0	0	0	1	0	0	0	0	0	0	0	0	0	0	—	0	0	0	1	0	0	0	0	0	0	0	0	0	0	0	0	0	0	0	0	0	0	0	0	0
ZDNAFORMINGATCAB1	ATACGTGT	S000321	0	0	0	0	0	0	0	0	0	0	0	0	0	0	0	0	0	0	0	0	0	—	0	0	0	0	0	0	0	0	0	0	0	0	0	0	0	0	0	0	0	0	0	0	0	0	0
[truncated: 33 more columns]
