# Supplementary material for: Comparison of Trihelix transcription factors between wheat and Brachypodium distachyon at genome-wide
Source: BMC Genomics. 2019 Feb 15;20:142. doi: 10.1186/s12864-019-5494-7 (PMC6377786; doi:10.1186/s12864-019-5494-7)
Supplement: Supplementary file 11 — The cis-elements in promoter sequences of Trihelix genes in B. distachyon. (XLSX 41 kb) [file 12864_2019_5494_MOESM11_ESM.xlsx]

## Sheet: Sheet1
Additional file 11. The cis-elements in promoter sequences of Trihelix genes in B. distachyon.
Cis-elements	PLACE_ID	MotifSeq	BdGT1	BdGT2	BdGT3	BdGT4	BdGT5	BdGT6	BdGT7	BdGT8	BdGT9	BdGT10	BdGT11	BdGT12	BdGT13	BdGT14	BdGT15	BdGT16	BdGT17	BdGT18	BdGT19	BdGT20	BdGT21	BdGT22	BdGT23	BdGT24	BdGT25	BdGT26	BdGT27
GATABOX	S000039	GATA	9	4	5	5	5	8	9	7	8	7	5	10	16	7	17	7	7	2	1	9	10	9	7	11	6	12	7
GT1CONSENSUS	S000198	GRWAAW	9	8	2	6	4	4	10	4	13	7	14	18	7	8	9	14	12	2	5	2	4	7	15	6	7	6	6
IBOXCORE	S000199	GATAA	3	1	0	1	1	0	4	2	5	0	0	1	2	4	4	1	3	0	1	3	2	2	3	1	0	4	1
CACTFTPPCA1	S000449	YACT	22	15	14	12	10	11	14	11	11	16	19	20	19	11	20	20	16	13	18	25	24	19	30	20	12	12	21
CPBCSPOR	S000491	TATTAG	3	0	1	0	0	0	1	0	1	1	0	2	0	0	2	0	0	0	0	0	0	1	1	0	0	0	0
POLASIG1	S000080	AATAAA	1	1	0	1	1	3	2	1	0	3	3	3	0	0	0	3	0	5	0	0	3	1	3	2	0	3	1
DOFCOREZM	S000265	AAAG	13	12	6	12	7	17	18	9	20	13	15	23	15	11	10	21	13	17	20	9	20	24	20	10	13	15	13
PALBOXLPC	S000138	YCYYACCWACC	1	0	0	0	0	0	0	0	0	0	0	0	0	0	0	0	0	0	0	0	0	0	0	0	0	0	0
MYBPLANT	S000167	MACCWAMC	1	0	0	0	0	0	0	0	1	1	0	0	0	1	1	0	1	1	2	1	1	0	1	0	0	0	1
BOXLCOREDCPAL	S000492	ACCWWCC	1	0	0	2	0	2	0	1	0	1	1	0	0	1	0	2	0	0	3	1	1	0	0	0	2	0	0
MYBPZM	S000179	CCWACC	2	2	0	1	2	1	1	2	3	2	1	2	0	1	2	2	0	0	5	3	2	0	0	0	2	2	0
CAATBOX1	S000028	CAAT	9	4	4	9	7	10	8	9	10	10	11	9	10	10	12	8	4	9	5	11	12	11	14	21	9	12	7
SV40COREENHAN	S000123	GTGGWWHG	2	0	1	1	0	1	0	1	1	2	0	1	1	1	0	0	0	0	1	0	0	0	1	0	1	0	0
MYBATRD22	S000175	CTAACCA	1	0	0	0	0	0	0	0	0	0	0	0	0	0	0	0	0	0	0	0	0	0	0	0	0	0	0
MYB1AT	S000408	WAACCA	4	1	1	4	1	2	2	2	5	2	2	3	0	1	2	2	0	2	0	1	1	1	3	5	2	2	1
MYB1LEPR	S000443	GTTAGTT	1	0	0	0	0	1	0	2	0	0	0	0	0	0	0	0	0	0	0	0	0	0	0	0	0	0	0
ARR1AT	S000454	NGATT	7	7	6	10	11	9	15	9	12	7	13	13	13	4	10	17	11	20	9	8	11	10	8	10	4	10	9
EBOXBNNAPA	S000144	CANNTG	20	4	6	8	6	4	12	10	14	14	14	6	6	7	8	8	12	4	8	16	4	4	12	16	6	10	6
MYCCONSENSUSAT	S000407	CANNTG	20	4	6	8	6	4	12	10	14	14	14	6	6	7	8	8	12	4	8	16	4	4	12	16	6	10	6
SEF4MOTIFGM7S	S000103	RTTTTTR	1	0	0	1	0	2	3	2	1	0	3	1	1	0	1	0	1	2	0	2	0	1	1	0	0	0	0
INRNTPSADB	S000395	YTCANTYY	5	0	0	0	1	1	2	0	1	1	4	4	0	3	7	3	2	2	2	2	3	4	4	5	1	1	1
GT1GMSCAM4	S000453	GAAAAA	3	2	0	3	0	0	3	1	3	2	3	3	3	1	1	6	4	1	0	0	0	1	5	1	3	1	2
POLLEN1LELAT52	S000245	AGAAA	7	7	1	10	1	5	11	6	6	5	6	10	4	0	4	18	5	8	2	0	10	7	7	8	10	12	10
ASF1MOTIFCAMV	S000024	TGACG	2	3	0	0	6	1	1	3	2	1	1	1	2	2	3	2	0	3	4	2	2	2	6	1	0	1	1
WRKY71OS	S000447	TGAC	14	9	0	7	13	7	8	8	5	9	10	5	6	7	6	11	5	19	10	15	10	9	11	12	2	8	3
GTGANTG10	S000378	GTGA	20	7	1	9	12	5	9	5	12	7	11	10	8	5	7	10	5	6	5	10	10	12	12	8	7	14	5
CAREOSREP1	S000421	CAACTC	1	0	0	1	0	1	1	1	1	1	1	0	1	1	0	0	0	5	1	0	1	0	4	0	1	1	1
WBOXHVISO1	S000442	TGACT	8	2	0	1	1	2	2	0	0	2	3	1	2	1	1	2	1	8	0	3	4	0	1	1	0	4	0
WBOXNTERF3	S000457	TGACY	10	5	0	4	4	3	6	4	0	6	5	2	2	2	2	4	1	13	3	7	5	5	2	1	0	4	1
RYREPEATLEGUMINBOX	S000100	CATGCAY	5	0	2	3	0	2	0	0	3	0	2	1	0	0	0	0	0	2	0	1	1	0	1	0	0	0	0
RYREPEATBNNAPA	S000264	CATGCA	9	0	3	5	0	2	0	2	4	2	2	1	0	0	0	2	0	2	1	2	1	3	1	0	2	1	1
INTRONLOWER	S000086	TGCAGG	1	2	0	1	0	1	0	0	0	0	2	0	0	0	0	0	0	0	2	1	0	1	0	1	2	1	1
CURECORECR	S000493	GTAC	8	4	8	0	12	18	2	10	6	6	4	8	4	6	4	14	2	6	8	6	10	2	10	4	12	2	24
SORLIP1AT	S000482	GCCAC	4	6	1	2	2	5	1	5	3	5	3	3	5	1	2	2	11	2	5	3	3	3	1	3	4	1	5
RHERPATEXPA7	S000512	KCACGW	1	1	0	1	3	3	3	1	3	0	1	1	6	2	2	3	2	7	1	0	1	1	3	2	1	0	3
LTRECOREATCOR15	S000153	CCGAC	1	4	0	2	1	4	2	3	1	3	0	1	2	4	2	0	4	5	2	0	0	1	7	1	2	2	4
SREATMSD	S000470	TTATCC	1	0	0	1	1	0	1	1	2	0	0	0	1	1	1	1	1	0	0	1	0	0	0	0	0	0	0
MYBST1	S000180	GGATA	1	1	1	1	1	0	1	1	2	2	0	2	3	1	2	2	2	0	0	3	2	0	2	0	1	0	2
CMSRE1IBSPOA	S000511	TGGACGG	1	0	0	0	0	0	0	1	0	1	0	0	0	0	0	0	0	0	0	0	0	1	0	0	0	1	0
PALBOXAPC	S000137	CCGTCC	1	4	0	0	5	0	0	3	1	2	1	0	0	1	2	0	0	0	1	0	0	1	0	0	1	1	3
WBBOXPCWRKY1	S000310	TTTGACY	3	1	0	0	1	1	2	0	0	0	0	0	0	0	1	0	0	0	1	2	0	1	1	0	0	0	1
WBOXATNPR1	S000390	TTGAC	4	4	0	1	2	2	3	2	4	2	0	1	1	3	4	3	1	6	2	5	2	5	5	1	0	2	2
-300ELEMENT	S000122	TGHAAARK	2	0	0	1	0	0	0	0	1	1	1	0	0	0	0	1	0	1	2	0	1	2	0	1	1	0	0
BIHD1OS	S000498	TGTCA	2	0	0	3	3	3	1	1	3	2	3	2	2	3	1	4	4	3	2	4	2	2	3	9	2	2	1
NODCON1GM	S000461	AAAGAT	3	0	1	1	0	3	1	1	1	1	0	5	3	0	0	3	0	6	0	0	0	1	2	1	2	0	0
OSE1ROOTNODULE	S000467	AAAGAT	3	0	1	1	0	3	1	1	1	1	0	5	3	0	0	3	0	6	0	0	0	1	2	1	2	0	0
MYCATERD1	S000413	CATGTG	4	2	1	2	0	0	2	1	3	1	3	1	1	0	0	1	1	0	0	0	0	0	0	2	0	3	2
MYCATRD22	S000174	CACATG	4	2	1	2	0	0	2	1	3	1	3	1	1	0	0	1	1	0	0	0	0	0	0	2	0	3	2
MYBCORE	S000176	CNGTTR	3	2	3	2	3	2	5	1	2	6	2	0	1	6	2	2	2	4	5	0	3	2	2	5	3	7	0
RAV1AAT	S000314	CAACA	4	3	1	1	0	1	3	6	5	8	4	5	1	1	2	7	2	6	5	3	2	1	2	8	1	3	2
NAPINMOTIFBN	S000070	TACACAT	1	0	0	0	0	0	0	0	0	1	0	0	0	0	1	0	0	0	0	0	0	0	0	1	0	0	0
ELRECOREPCRP1	S000142	TTGACC	1	2	0	1	1	0	2	0	0	1	0	0	0	0	1	1	0	5	1	2	0	2	1	0	0	0	1
WBOXNTCHN48	S000508	CTGACY	2	1	0	1	1	0	2	0	0	0	3	0	0	1	0	1	1	3	1	0	0	1	0	1	0	0	0
NODCON2GM	S000462	CTCTT	3	3	0	5	2	1	3	3	5	2	3	3	5	3	1	3	2	9	5	5	1	3	2	5	7	1	3
OSE2ROOTNODULE	S000468	CTCTT	3	3	0	5	2	1	3	3	5	2	3	3	5	3	1	3	2	9	5	5	1	3	2	5	7	1	3
CATATGGMSAUR	S000370	CATATG	4	0	0	0	0	0	0	0	0	4	0	2	0	0	2	0	0	0	0	0	0	0	0	0	0	0	0
ROOTMOTIFTAPOX1	S000098	ATATT	2	0	1	1	1	8	5	4	2	6	3	3	7	2	12	1	1	0	0	0	4	5	5	6	1	3	1
RYREPEATGMGY2	S000105	CATGCAT	3	0	1	3	0	2	0	0	2	0	1	0	0	0	0	0	0	0	0	0	0	0	1	0	0	0	0
CARGCW8GAT	S000431	CWWWWWWWWG	4	2	1	0	0	4	2	2	1	2	0	0	6	0	0	0	0	0	0	0	0	0	0	0	0	0	0
GMHDLGMVSPB	S000372	CATTAATTAG	1	0	0	0	0	0	0	0	0	0	0	0	0	0	0	0	0	0	0	0	0	0	0	0	0	0	0
SEBFCONSSTPR10A	S000391	YTGTCWC	1	0	0	1	0	2	0	1	1	1	0	0	2	0	1	0	1	0	1	0	0	1	0	1	0	0	0
TELOBOXATEEF1AA1	S000308	AAACCCTAA	1	0	0	0	1	0	0	0	0	1	0	0	0	0	0	0	0	0	0	1	0	0	0	0	0	0	0
UP2ATMSD	S000472	AAACCCTA	1	0	0	0	1	0	0	1	0	1	0	1	0	0	0	0	0	0	0	1	0	0	0	0	0	0	0
AMYBOX1	S000020	TAACARA	1	1	0	1	0	0	0	0	0	0	0	1	1	0	0	0	0	0	0	0	0	0	1	0	1	2	0
GARE1OSREP1	S000419	TAACAGA	1	0	0	0	0	0	0	0	0	0	0	0	0	0	0	0	0	0	0	0	0	0	0	0	0	1	0
RBCSCONSENSUS	S000127	AATCCAA	1	0	0	0	1	1	0	0	0	0	1	0	1	0	0	1	0	0	0	0	0	0	0	0	0	0	0
SITEIIATCYTC	S000474	TGGGCY	1	0	0	3	2	1	2	1	2	0	3	2	3	0	0	1	2	1	3	0	0	1	3	1	1	0	0
PYRIMIDINEBOXOSRAMY1A	S000259	CCTTTT	3	0	0	1	1	0	2	3	4	0	3	1	1	0	4	2	0	5	2	0	2	2	0	0	2	1	1
DPBFCOREDCDC3	S000292	ACACNNG	1	1	2	1	2	1	2	0	1	1	1	3	0	2	0	4	1	3	1	0	0	2	0	5	1	2	2
SORLIP5AT	S000486	GAGTGAG	2	0	0	0	0	0	1	0	1	0	1	0	0	0	0	0	0	0	0	0	1	0	2	0	1	0	0
ANAERO3CONSENSUS	S000479	TCATCAC	1	0	0	0	1	0	0	0	0	0	1	0	0	0	0	0	0	0	0	2	0	0	0	0	0	0	0
P1BS	S000459	GNATATNC	2	0	0	0	0	0	0	0	0	4	0	0	0	0	2	0	0	0	0	0	0	0	0	0	0	0	2
CIACADIANLELHC	S000252	CAANNNNATC	2	0	0	2	0	0	2	1	1	0	0	0	0	0	0	1	1	0	0	3	0	0	1	0	2	0	0
RYREPEATVFLEB4	S000102	CATGCATG	2	0	0	0	0	0	0	0	2	0	0	0	0	0	0	0	0	0	0	0	0	0	0	0	0	0	0
TATABOX4	S000111	TATATAA	1	0	2	0	0	0	2	0	0	2	0	0	0	0	0	0	0	0	0	0	0	0	0	0	0	0	0
BOXCPSAS1	S000226	CTCCCAC	1	1	0	0	0	0	0	0	0	0	0	0	1	0	0	0	0	0	0	0	1	0	0	0	0	0	0
TATABOX5	S000203	TTATTT	1	0	0	1	0	4	3	1	0	2	2	0	2	0	2	2	0	4	0	1	4	1	3	2	0	1	0
POLASIG3	S000088	AATAAT	1	0	0	2	1	1	0	1	4	2	2	0	4	0	1	1	1	4	0	1	2	1	0	1	0	2	0
GCN4OSGLUB1	S000277	TGAGTCA	1	0	0	0	0	0	0	0	0	0	0	0	0	0	0	0	0	0	0	0	0	0	0	0	0	0	0
TAAAGSTKST1	S000387	TAAAG	1	0	0	2	0	3	2	0	3	3	1	0	3	1	0	3	7	6	1	1	2	3	3	2	0	1	0
ANAERO2CONSENSUS	S000478	AGCAGC	1	0	0	2	1	0	2	2	0	2	1	1	1	1	0	3	2	0	1	0	2	0	0	0	2	2	4
QELEMENTZMZM13	S000254	AGGTCA	0	0	0	0	0	0	1	0	0	0	1	0	0	0	0	0	0	0	0	1	0	2	0	0	0	0	0
CGACGOSAMY3	S000205	CGACG	0	2	0	3	1	4	4	2	1	0	0	2	2	3	2	1	3	6	1	0	1	3	2	1	5	0	5
DRECRTCOREAT	S000418	RCCGAC	0	4	0	1	1	2	0	0	0	3	0	0	1	2	0	0	0	5	1	0	0	1	2	0	2	1	3
CBFHV	S000497	RYCGAC	0	4	0	1	1	2	0	0	1	5	0	0	1	2	0	1	0	6	2	0	0	2	3	1	3	1	4
SORLIP2AT	S000483	GGGCC	0	2	0	1	2	3	3	1	0	2	3	4	4	3	0	1	3	5	4	0	2	2	1	3	5	3	1
-300CORE	S000001	TGTAAAG	0	0	0	0	0	0	0	0	0	1	0	0	0	0	0	0	0	0	0	0	0	0	0	0	0	0	0
GCCCORE	S000430	GCCGCC	0	3	0	1	5	1	3	0	1	1	0	3	0	1	2	0	3	1	4	0	0	3	0	0	1	4	1
PALBOXPPC	S000136	YTYYMMCMAMCMMC	0	0	0	0	1	0	0	0	0	0	0	1	0	0	0	0	0	0	0	0	0	0	0	0	0	0	0
REALPHALGLHCB21	S000362	AACCAA	0	2	0	1	1	0	0	1	4	0	1	2	0	0	4	0	0	0	0	0	1	0	2	1	1	0	0
E2FCONSENSUS	S000476	WTTSSCSS	0	0	0	1	1	0	1	1	1	0	0	0	0	1	0	3	3	0	3	0	1	0	1	0	0	1	3
CGCGBOXAT	S000501	VCGCGB	0	15	0	2	24	2	8	8	0	0	4	26	8	7	0	2	0	8	23	0	0	10	6	4	8	3	6
ABRERATCAL	S000507	MACGYGB	0	1	0	0	7	1	2	0	0	0	1	4	5	1	0	1	1	2	2	0	0	2	1	4	0	0	3
PRECONSCRHSP70A	S000506	SCGAYNRNNNNNNNNNNNNNNNHD	0	3	0	3	4	1	0	0	1	0	0	3	2	0	3	1	3	2	0	0	3	1	1	1	1	0	4
PREATPRODH	S000450	ACTCAT	0	0	0	1	0	1	0	1	0	2	0	0	0	0	0	0	0	0	0	0	2	0	1	0	0	0	1
S1FBOXSORPS1L21	S000223	ATGGTA	0	1	0	1	0	0	0	0	1	0	1	0	1	0	0	0	1	0	0	1	1	1	0	0	0	0	0
ARFAT	S000270	TGTCTC	0	1	0	0	0	1	0	1	0	0	0	0	4	0	1	0	0	0	0	0	0	0	0	1	0	2	0
SURECOREATSULTR11	S000499	GAGAC	0	1	0	2	4	4	1	3	1	0	0	2	8	2	3	0	0	2	0	1	0	3	3	2	1	4	1
BOX1PSGS2	S000222	ATAGAAATCAA	0	0	0	0	0	0	0	0	0	0	0	0	0	0	0	0	0	0	0	0	0	0	0	0	0	0	0
BOXIINTPATPB	S000296	ATAGAA	0	0	0	1	0	0	2	0	0	2	1	1	1	0	1	1	1	0	0	1	1	0	0	0	0	0	0
TBOXATGAPB	S000383	ACTTTG	0	0	1	1	0	2	0	0	1	0	0	2	0	0	0	1	0	0	0	1	0	0	1	0	0	0	2
AGATCONSENSUS	S000316	TTWCCWWWWNNGGWW	0	0	0	0	0	0	0	0	0	0	0	0	0	0	0	0	0	0	0	0	0	0	0	0	0	0	0
LTRE1HVBLT49	S000250	CCGAAA	0	0	0	1	3	0	0	0	0	0	1	0	0	0	0	1	0	0	0	0	0	0	0	1	0	1	0
DRE2COREZMRAB17	S000402	ACCGAC	0	1	0	0	1	0	0	0	0	1	0	0	1	0	0	0	0	4	0	0	0	1	1	0	1	0	3
RGATAOS	S000191	CAGAAGATA	0	1	0	0	0	0	0	0	0	0	0	0	0	0	0	0	0	0	0	0	0	0	0	0	0	1	0
ANAERO1CONSENSUS	S000477	AAACAAA	0	3	0	0	0	2	1	1	3	0	2	3	0	0	0	0	0	0	0	2	0	0	0	2	2	0	0
MYBGAHV	S000181	TAACAAA	0	1	0	1	0	0	0	0	0	0	0	1	1	0	0	0	0	0	0	0	0	0	1	0	1	1	0
GAREAT	S000439	TAACAAR	0	1	0	2	0	0	0	0	1	0	0	1	1	0	0	0	0	0	0	0	0	0	1	0	1	1	0
AACACOREOSGLUB1	S000353	AACAAAC	0	2	0	0	0	0	0	0	0	0	1	2	0	0	0	0	0	0	0	1	0	0	1	0	3	0	0
MYBCOREATCYCB1	S000502	AACGG	0	2	1	0	2	3	2	0	1	3	0	2	1	5	2	1	4	1	3	0	1	2	2	3	2	0	3
EECCRCAH1	S000494	GANTTNC	0	1	0	0	2	2	1	1	0	1	0	3	1	1	2	2	0	1	2	1	1	1	5	0	0	3	0
MYB2CONSENSUSAT	S000409	YAACKG	0	1	1	0	2	1	2	1	0	3	0	0	0	3	1	0	1	1	1	0	3	0	0	4	2	0	0
SEF3MOTIFGM	S000115	AACCCA	0	1	0	0	0	0	0	2	1	2	0	0	1	0	0	0	0	0	0	0	0	0	1	0	0	0	0
DRE1COREZMRAB17	S000401	ACCGAGA	0	1	0	0	0	0	1	0	0	0	0	0	0	0	0	1	0	0	0	0	0	0	0	0	0	1	0
CANBNNAPA	S000148	CNAACAC	0	1	0	0	0	0	0	1	1	1	0	1	0	0	0	0	0	0	1	0	1	0	0	0	0	0	2
AGCBOXNPGLB	S000232	AGCCGCC	0	1	0	0	0	0	1	0	1	0	0	1	0	0	0	0	0	0	0	0	0	0	0	0	0	0	1
CACGCAATGMGH3	S000368	CACGCAAT	0	1	0	0	0	0	0	0	0	0	0	0	0	0	0	0	0	0	0	0	0	0	0	0	0	0	0
POLASIG2	S000081	AATTAAA	0	0	0	1	0	1	1	0	0	0	0	0	0	0	0	0	2	0	0	0	0	0	0	1	0	0	0
PYRIMIDINEBOXHVEPB1	S000298	TTTTTTCC	0	0	0	0	0	0	0	0	1	0	0	2	0	0	1	0	0	0	0	0	0	0	0	0	0	0	0
GT1CORE	S000125	GGTTAA	0	0	0	0	0	0	0	0	0	0	0	1	0	0	1	0	0	0	0	0	2	1	0	1	0	0	0
CCAATBOX1	S000030	CCAAT	0	0	0	3	0	2	0	3	5	2	0	1	1	1	1	2	0	0	0	2	2	3	0	1	3	0	1
ACGTABOX	S000130	TACGTA	0	0	0	0	0	4	0	0	0	0	0	0	0	0	0	0	0	0	0	0	0	0	0	0	2	0	4
ACGTATERD1	S000415	ACGT	0	0	0	6	4	16	4	4	4	0	2	2	14	8	6	2	4	2	1	2	2	6	6	2	3	0	10
ACGTOSGLUB1	S000278	GTACGTG	0	0	0	0	0	1	0	0	0	0	0	0	0	0	0	0	0	0	0	0	0	0	0	0	0	0	0
ABRELATERD1	S000414	ACGTG	0	0	0	1	3	2	3	0	2	0	1	1	6	3	0	0	0	2	0	0	1	1	0	2	0	0	2
-10PEHVPSBD	S000392	TATTCT	0	0	0	0	0	1	0	1	0	0	1	0	0	0	0	0	0	0	0	0	1	1	1	0	0	1	1
REBETALGLHCB21	S000363	CGGATA	0	0	0	0	0	0	1	0	1	0	0	1	0	0	0	0	0	0	0	0	0	0	0	0	0	0	0
TATAPVTRNALEU	S000340	TTTATATA	0	0	0	0	0	0	0	0	0	1	0	0	0	0	0	0	0	0	0	0	0	0	0	0	0	0	0
SORLREP3AT	S000488	TGTATATAT	0	0	0	0	0	0	0	0	0	0	0	0	0	0	0	0	0	0	0	0	0	0	0	0	0	0	0
GCAACREPEATZMZEIN	S000027	GCAACGCAAC	0	0	0	0	0	0	0	0	0	0	0	0	0	0	0	0	0	0	0	0	0	0	0	0	0	0	0
UPRMOTIFIIAT	S000426	CCNNNNNNNNNNNNCCACG	0	0	0	0	1	0	0	0	0	0	0	1	0	1	0	0	0	0	0	0	0	0	0	0	0	1	0
BS1EGCCR	S000352	AGCGGG	0	0	0	0	0	0	2	0	0	0	0	0	0	0	1	0	0	0	0	0	1	2	0	0	0	1	0
GARE2OSREP1	S000420	TAACGTA	0	0	0	1	0	0	0	0	0	0	0	0	0	0	0	0	0	0	0	0	0	0	0	0	0	0	0
HEXAMERATH4	S000146	CCGTCG	0	0	0	1	0	0	0	0	0	0	0	0	0	1	0	1	2	1	0	0	1	0	0	0	2	0	0
RAV1BAT	S000315	CACCTG	0	0	0	0	0	0	0	0	0	0	0	0	0	0	0	0	0	1	2	0	0	0	0	0	0	1	0
ATHB1ATCONSENSUS	S000317	CAATWATTG	0	0	0	0	1	0	0	0	0	0	0	0	0	0	0	0	0	0	0	0	0	0	0	0	0	0	0
ATHB5ATCORE	S000371	CAATNATTG	0	0	0	0	1	0	0	0	0	0	0	0	0	0	0	0	0	0	0	0	0	0	0	0	0	0	0
CTRMCAMV35S	S000460	TCTCTCTCT	0	0	0	0	2	2	6	0	0	0	4	0	0	0	0	0	0	0	0	0	0	0	0	0	0	0	0
GT2OSPHYA	S000207	GCGGTAATT	0	0	0	0	1	0	0	0	0	0	0	0	0	0	0	0	0	0	0	0	0	0	0	0	0	0	0
CACGTGMOTIF	S000042	CACGTG	0	0	0	0	2	0	2	0	0	0	0	0	2	0	0	0	0	2	0	0	0	0	0	2	0	0	0
TATCCAYMOTIFOSRAMY3D	S000256	TATCCAY	0	0	0	0	0	0	0	0	1	0	0	0	1	0	1	0	0	0	0	1	0	0	1	0	0	0	0
TATCCACHVAL21	S000416	TATCCAC	0	0	0	0	0	0	0	0	1	0	0	0	0	0	1	0	0	0	0	0	0	0	0	0	0	0	0
TATCCAOSAMY	S000403	TATCCA	0	0	0	0	0	0	0	1	1	0	0	0	1	0	1	0	0	0	0	1	0	0	1	0	0	0	0
MYB2AT	S000177	TAACTG	0	0	0	0	0	0	0	0	0	0	0	0	0	1	0	0	1	0	0	0	2	0	0	2	0	0	0
IRO2OS	S000505	CACGTGG	0	0	0	0	0	0	1	0	0	0	0	0	1	0	0	0	0	1	0	0	0	0	0	0	0	0	0
LRENPCABE	S000231	ACGTGGCA	0	0	0	0	0	0	0	0	1	0	0	0	0	0	0	0	0	0	0	0	0	0	0	0	0	0	0
ARE1	S000022	RGTGACNNNGC	0	0	0	0	0	0	0	0	0	0	0	0	0	0	0	0	0	0	0	0	0	0	0	0	0	0	0
BOXIIPCCHS	S000229	ACGTGGC	0	0	0	0	0	1	1	0	1	0	0	0	0	0	0	0	0	0	0	0	0	0	0	0	0	0	0
AUXRETGA2GMGH3	S000235	TGACGTGGC	0	0	0	0	0	0	0	0	1	0	0	0	0	0	0	0	0	0	0	0	0	0	0	0	0	0	0
ACGTABREMOTIFA2OSEM	S000394	ACGTGKC	0	0	0	0	0	1	1	0	1	0	0	0	0	1	0	0	0	0	0	0	0	0	0	0	0	0	0
HEXAT	S000334	TGACGTGG	0	0	0	0	0	0	0	0	1	0	0	0	0	0	0	0	0	0	0	0	0	0	0	0	0	0	0
UPRMOTIFIAT	S000425	CCACGTCA	0	0	0	0	0	0	0	0	1	0	0	0	0	0	0	0	0	0	0	0	0	0	0	0	0	0	0
TGACGTVMAMY	S000377	TGACGT	0	0	0	0	0	0	0	0	1	0	0	1	1	1	1	0	0	0	0	0	0	0	0	0	0	0	0
HEXMOTIFTAH3H4	S000053	ACGTCA	0	0	0	0	0	0	0	0	1	0	0	1	1	1	1	0	0	0	0	0	0	0	0	0	0	0	0
MARABOX1	S000063	AATAAAYAAA	0	0	0	0	0	0	0	0	0	0	0	0	0	0	0	0	0	0	0	0	0	0	0	0	0	0	0
ERELEE4	S000037	AWTTCAAA	0	0	0	0	0	1	2	0	0	0	0	0	0	0	1	0	1	0	0	0	1	0	0	0	0	0	0
ABRE3OSRAB16	S000120	GTACGTGGCGC	0	0	0	0	0	1	0	0	0	0	0	0	0	0	0	0	0	0	0	0	0	0	0	0	0	0	0
ABADESI1	S000007	RTACGTGGCR	0	0	0	0	0	1	0	0	0	0	0	0	0	0	0	0	0	0	0	0	0	0	0	0	0	0	0
ABREATRD22	S000013	RYACGTGGYR	0	0	0	0	0	1	0	0	0	0	0	0	0	0	0	0	0	0	0	0	0	0	0	0	0	0	0
ACGTSEED3	S000019	GTACGTGGCG	0	0	0	0	0	1	0	0	0	0	0	0	0	0	0	0	0	0	0	0	0	0	0	0	0	0	0
ABREATCONSENSUS	S000406	YACGTGGC	0	0	0	0	0	1	1	0	0	0	0	0	0	0	0	0	0	0	0	0	0	0	0	0	0	0	0
ABRE3HVA22	S000118	GCCACGTACA	0	0	0	0	0	1	0	0	0	0	0	0	0	0	0	0	0	0	0	0	0	0	0	0	0	0	0
CCA1ATLHCB1	S000149	AAMAATCT	0	0	0	0	0	1	1	0	0	0	0	0	0	0	1	0	0	0	0	0	0	0	1	0	0	0	0
TATABOXOSPAL	S000400	TATTTAA	0	0	0	0	0	1	0	0	0	1	0	0	0	0	2	0	0	0	0	0	0	0	0	0	0	0	0
ACGTTBOX	S000132	AACGTT	0	0	0	0	0	4	0	2	0	0	0	0	2	0	0	2	0	0	0	0	0	0	0	0	0	0	0
IBOX	S000124	GATAAG	0	0	0	0	0	0	0	0	1	0	0	0	0	0	0	0	0	0	0	0	0	0	0	0	0	0	0
NTBBF1ARROLB	S000273	ACTTTA	0	0	0	0	0	0	0	0	0	3	0	0	1	0	0	0	0	0	0	0	0	0	0	0	0	1	0
MARARS	S000064	WTTTATRTTTW	0	0	0	0	0	0	0	0	0	0	0	0	0	0	0	0	0	0	0	0	0	0	0	0	0	0	0
CARGNCAT	S000446	CCWWWWWWWWGG	0	0	0	0	0	0	0	2	0	0	0	0	0	0	0	0	0	0	0	0	0	0	0	0	0	0	0
MARTBOX	S000067	TTWTWTTWTT	0	0	0	0	0	0	0	0	2	0	0	0	0	0	0	1	0	0	0	0	0	0	1	0	0	0	0
SURE1STPAT21	S000186	AATAGAAAA	0	0	0	0	0	0	0	0	0	0	0	0	0	0	0	0	0	0	0	0	0	0	0	0	0	0	0
L1BOXATPDF1	S000386	TAAATGYA	0	0	0	0	0	0	0	0	0	0	0	0	0	0	0	0	0	0	0	0	0	0	0	0	0	0	0
GAGAGMGSA1	S000405	GAGAGAGAGAGAGAGAGA	0	0	0	0	0	0	1	0	0	0	0	0	0	0	0	0	0	0	0	0	0	0	0	0	0	0	0
GAGA8HVBKN3	S000427	GAGAGAGAGAGAGAGA	0	0	0	0	0	0	2	0	0	0	0	0	0	0	0	0	0	0	0	0	0	0	0	0	0	0	0
AGMOTIFNTMYB2	S000444	AGATCCAA	0	0	0	0	0	0	1	0	0	0	0	0	0	0	0	0	0	0	0	0	0	0	0	0	0	0	0
ABREOSRAB21	S000012	ACGTSSSC	0	0	0	1	0	0	2	0	0	0	0	0	0	2	0	0	0	1	0	0	0	0	0	0	0	0	0
EMBP1TAEM	S000119	CACGTGGC	0	0	0	0	0	0	1	0	0	0	0	0	0	0	0	0	0	0	0	0	0	0	0	0	0	0	0
GBOX10NT	S000272	GCCACGTGCC	0	0	0	0	0	0	1	0	0	0	0	0	0	0	0	0	0	0	0	0	0	0	0	0	0	0	0
OCTAMOTIF2	S000116	CGCGGCAT	0	0	0	1	0	0	0	0	0	0	0	0	0	0	0	0	0	0	0	0	0	0	0	0	0	0	0
TCA1MOTIF	S000159	TCATCTTCTT	0	0	0	0	0	0	0	0	0	0	0	0	0	0	0	0	0	0	0	0	0	0	0	0	0	0	0
ACGTCBOX	S000131	GACGTC	0	0	0	0	0	0	0	0	0	0	0	0	0	0	0	0	0	0	0	0	0	0	0	0	0	0	0
2SSEEDPROTBANAPA	S000143	CAAACAC	0	0	0	0	0	0	0	0	1	0	0	0	0	0	0	0	0	0	0	0	0	0	0	0	0	0	0
TATABOX3	S000110	TATTAAT	0	0	0	0	0	0	0	0	1	0	1	1	3	0	0	1	0	0	0	0	0	0	0	1	0	1	0
TATABOX2	S000109	TATAAAT	0	0	0	0	0	0	0	0	1	1	0	0	0	0	0	0	0	0	0	0	0	0	0	0	0	0	0
TGTCACACMCUCUMISIN	S000422	TGTCACA	0	0	0	0	0	0	0	0	0	0	0	0	0	0	0	0	0	0	0	0	0	0	0	0	0	0	0
GT1MOTIFPSRBCS	S000051	KWGTGRWAAWRW	0	0	0	0	0	0	0	0	0	0	0	0	0	0	0	0	0	0	0	0	0	0	0	0	0	0	0
SEF1MOTIF	S000006	ATATTTAWW	0	0	0	0	0	0	0	0	0	0	0	0	0	0	0	0	0	0	0	0	0	0	0	0	0	0	0
LEAFYATAG	S000432	CCAATGT	0	0	0	0	0	0	0	0	0	1	0	0	0	0	0	0	0	0	0	0	0	0	0	0	0	0	1
CRTDREHVCBF2	S000411	GTCGAC	0	0	0	0	0	0	0	0	0	2	0	0	0	0	0	0	0	0	0	0	0	0	0	0	0	0	0
EMHVCHORD	S000452	TGTAAAGT	0	0	0	0	0	0	0	0	0	1	0	0	0	0	0	0	0	0	0	0	0	0	0	0	0	0	0
SP8BFIBSP8BIB	S000184	TACTATT	0	0	0	0	0	0	0	0	0	0	0	0	0	0	0	0	0	0	0	0	0	0	0	0	0	0	0
ATHB6COREAT	S000399	CAATTATTA	0	0	0	0	0	0	0	0	0	0	0	0	0	0	0	0	0	0	0	0	0	0	0	0	0	0	0
OPAQUE2ZMB32	S000077	GATGAYRTGG	0	0	0	0	0	0	0	0	0	0	0	0	0	0	0	0	0	0	0	0	0	0	0	0	0	0	0
T/GBOXATPIN2	S000458	AACGTG	0	0	0	0	0	0	0	0	0	0	0	0	2	0	0	0	0	0	0	0	0	1	0	0	0	0	0
UP1ATMSD	S000471	GGCCCAWWW	0	0	0	0	0	0	0	0	0	0	0	0	0	0	0	0	0	0	0	0	0	0	0	0	0	0	0
TOPOISOM	S000112	GTNWAYATTNATNNG	0	0	0	0	0	0	0	0	0	0	0	0	0	0	0	0	0	0	0	0	0	0	0	0	0	0	0
EVENINGAT	S000385	AAAATATCT	0	0	0	0	0	0	0	0	0	0	0	0	0	0	1	0	0	0	0	0	0	0	0	0	0	1	0
MNF1ZMPPC1	S000251	GTGCCCTT	0	0	0	0	0	0	0	0	0	0	0	1	0	0	0	1	0	0	0	0	0	0	0	0	0	0	0
WUSATAg	S000433	TTAATGG	0	0	0	0	0	0	0	0	0	0	0	1	0	0	0	0	0	0	0	0	0	0	0	0	0	0	0
SBOXATRBCS	S000500	CACCTCCA	0	0	0	0	0	0	0	0	0	0	0	1	0	0	0	0	0	0	0	0	0	0	0	0	0	0	0
AMMORESVDCRNIA1	S000376	GGCCCCGGG	0	0	0	0	0	0	0	0	0	0	0	0	0	0	0	0	0	0	0	0	0	0	0	0	0	0	0
ACGTABREMOTIFAOSOSEM	S000281	TACGTGTC	0	0	0	0	0	0	0	0	0	0	0	0	0	0	0	0	0	0	0	0	0	0	0	0	0	0	0
ABREMOTIFAOSOSEM	S000299	TACGTGTC	0	0	0	0	0	0	0	0	0	0	0	0	0	0	0	0	0	0	0	0	0	0	0	0	0	0	0
GADOWNAT	S000438	ACGTGTC	0	0	0	0	0	0	0	0	0	0	0	0	0	0	0	0	0	0	0	0	0	0	0	0	0	0	0
AMMORESIVDCRNIA1	S000375	CGAACTT	0	0	0	1	0	0	0	0	0	0	0	0	0	0	0	0	0	0	0	0	0	0	0	0	0	0	0
MYB26PS	S000182	GTTAGGTT	0	0	0	0	0	0	0	0	0	0	0	0	0	0	0	0	0	0	0	1	0	0	0	0	0	0	0
LTREATLTI78	S000157	ACCGACA	0	0	0	0	0	0	0	0	0	0	0	0	0	0	0	0	0	0	0	0	0	0	1	0	0	0	0
IBOXCORENT	S000424	GATAAGR	0	0	0	0	0	0	0	0	0	0	0	0	0	0	0	0	0	0	0	0	0	0	0	0	0	0	0
AMMORESIIUDCRNIA1	S000374	GGWAGGGT	0	0	0	0	0	0	0	0	0	0	0	0	0	0	0	0	0	0	0	0	0	0	0	0	0	0	0
ANAERO4CONSENSUS	S000480	GTTTHGCAA	0	0	0	0	0	0	0	0	0	0	0	0	0	0	0	0	0	0	0	0	0	0	0	0	0	0	0
AUXRETGA1GMGH3	S000234	TGACGTAA	0	0	0	0	0	0	0	0	0	0	0	0	0	0	0	0	0	0	0	0	0	0	0	0	0	0	0
XYLAT	S000510	ACAAAGAA	0	0	0	0	0	0	0	0	0	0	0	0	0	0	0	0	0	0	0	0	0	0	0	0	0	0	0
CEREGLUBOX2PSLEGA	S000033	TGAAAACT	0	0	0	0	0	0	0	0	0	0	0	0	0	0	0	1	0	0	0	0	0	0	0	0	0	0	0
E2FBNTRNR	S000367	GCGGCAAA	0	0	0	0	0	0	0	0	0	0	0	0	0	0	0	0	0	0	0	0	0	0	0	0	0	0	0
GBOXLERBCS	S000041	MCACGTGGC	0	0	0	0	0	0	0	0	0	0	0	0	0	0	0	0	0	0	0	0	0	0	0	0	0	0	0
PROLAMINBOXOSGLUB1	S000354	TGCAAAG	0	0	0	0	0	0	0	0	0	0	0	0	0	0	0	0	0	1	0	0	0	0	0	0	0	0	0
SITEIOSPCNA	S000224	CCAGGTGG	0	0	0	0	0	0	0	0	0	0	0	0	0	0	0	0	0	0	0	0	0	0	0	0	0	0	0
HBOXCONSENSUSPVCHS	S000200	CCTACCNNNNNNNCT	0	0	0	0	0	0	0	0	0	0	0	0	0	0	0	0	0	0	0	0	0	0	0	0	0	0	0
AMYBOX2	S000021	TATCCAT	0	0	0	0	0	0	0	0	0	0	0	0	0	0	0	0	0	0	0	0	0	0	1	0	0	0	0
BP5OSWX	S000436	CAACGTG	0	0	0	0	0	0	0	0	0	0	0	0	2	0	0	0	0	0	0	0	0	1	0	0	0	0	0
LECPLEACS2	S000465	TAAAATAT	0	0	0	0	0	0	0	0	0	0	0	0	0	0	0	0	0	0	0	0	0	0	0	0	0	0	0
GCBP2ZMGAPC4	S000351	GTGGGCCCG	0	0	0	0	0	0	0	0	0	0	0	0	0	0	0	0	0	0	0	0	0	1	0	0	0	0	0
QARBNEXTA	S000244	AACGTGT	0	0	0	0	0	0	0	0	0	0	0	0	0	0	0	0	0	0	0	0	0	1	0	0	0	0	0
OCTAMERMOTIFTAH3H4	S000076	CGCGGATC	0	0	0	0	0	0	0	0	0	0	0	0	0	0	0	0	0	0	0	0	0	0	1	0	0	0	0
AUXREPSIAA4	S000026	KGTCCCAT	0	0	0	0	0	0	0	0	0	0	0	0	0	0	0	0	0	0	0	0	0	0	0	1	0	0	0
GGTCCCATGMSAUR	S000360	GGTCCCAT	0	0	0	0	0	0	0	0	0	0	0	0	0	0	0	0	0	0	0	0	0	0	0	1	0	0	0
ABREMOTIFIIIOSRAB16B	S000291	GCCGCGTGGC	0	0	0	0	0	0	0	0	0	0	0	0	0	0	0	0	0	0	0	0	0	0	0	0	0	0	0
ZDNAFORMINGATCAB1	S000321	ATACGTGT	0	0	0	0	0	0	0	0	0	0	0	0	0	0	0	0	0	0	0	0	0	0	0	0	0	0	0
D1GMAUX28	S000328	ACAGTTACTA	0	0	0	0	0	0	0	0	0	0	0	0	0	0	0	0	0	0	0	0	0	0	0	0	0	0	0
SITEIIBOSPCNA	S000217	TGGTCCCAC	0	0	0	0	0	0	0	0	0	0	0	0	0	0	0	0	0	0	0	0	0	0	0	0	0	0	0
CE3OSOSEM	S000282	AACGCGTGTC	0	0	0	0	0	0	0	0	0	0	0	0	0	0	0	0	0	0	0	0	0	0	0	0	0	0	1
HDZIP2ATATHB2	S000373	TAATMATTA	0	0	0	0	0	0	0	0	0	0	0	0	0	0	0	0	0	0	0	0	0	0	0	0	0	0	0
CELLCYCLESC	S000031	CACGAAAA	0	0	0	0	0	0	0	0	0	0	0	0	1	0	0	0	0	0	0	0	0	0	0	0	0	0	0
