# Supplementary material for: Comparison of Trihelix transcription factors between wheat and Brachypodium distachyon at genome-wide
Source: BMC Genomics. 2019 Feb 15;20:142. doi: 10.1186/s12864-019-5494-7 (PMC6377786; doi:10.1186/s12864-019-5494-7)
Supplement: Supplementary file 12 — The promoter regions of TaGT and BdGT genes contained plant growth/development - and stress response-related cis-elements. (XLSX 29 kb) [file 12864_2019_5494_MOESM12_ESM.xlsx]

## Sheet: Sheet1
Additional file 12. The promoter regions of TaGT and BdGT genes contained plant growth/development - and stress response-related cis-elements.
Fuctions	Motifs related to plant growth and development.																												Motifs related to abiotic stress.														Motifs related to biotic stress.
Gene ID	light responsive			seed expression				mesohpyll expression	calmodulin expression	leaf expression						shoot expression				pollen expression		root expression		sugar expression	embryo expression	amylase synthetase	guard cell-specific gene expression	glutamine synthetase	dehydration stress		oxygen-response	water stress	ABA stress		cold stress	wounding stress	GA stress	oxygen-response	SA stress	salt stress	heat stress	low temperature stress	pathogen-related	disease resistance	root nodules stress
	SORLIP1AT	IBOXCORE	SORLIP2AT	EBOXBNNAPA	MYCCONSENSUSAT	CAATBOX1	SEF4MOTIFGM7S	CACTFTPPCA1	CGCGBOXAT	DOFCOREZM	MYCCONSENSUSAT	IBOXCORE	RAV1AAT	GT1CONSENSUS	MYBCORE	MYBCORE	IBOXCORE	RAV1AAT	GT1CONSENSUS	GTGANTG1	POLLEN1LELAT52	RAV1AAT	ROOTMOTIFTAPOX1	WBOXHVISO1	DPBFCOREDCDC3	CGACGOSAMY3	TAAAGSTKST1	TATABOX5	ACGTATERD1	CBFHV	CURECORECR	MYBCORE	MYCCONSENSUSAT	DPBFCOREDCDC3	MYCCONSENSUSAT	WBOXNTERF3	WRKY71OS	CURECORECR	WBOXATNPR1	GT1GMSCAM4	CCAATBOX1	CBFHV	GT1GMSCAM4	WBOXATNPR1	NODCON2GM	OSE2ROOTNODULE
TaGT1-A	√	√	√	√	√	√		√	√	√	√	√	√	√	√	√	√	√	√	√	√	√	√	√	√	√	√	√	√	√	√	√	√	√	√	√	√	√	√	√	√	√			√	√
TaGT2-A	√	√	√	√	√	√		√		√	√	√	√	√	√	√	√	√	√	√	√	√	√	√	√	√	√	√	√	√	√	√	√	√	√	√	√	√	√	√	√	√	√	√	√	√
TaGT2-B	√		√	√	√	√	√	√	√	√	√		√	√	√	√		√	√	√	√	√	√	√	√	√	√	√	√	√	√	√	√	√	√	√	√	√	√	√	√	√	√	√	√	√
TaGT2-D	√		√	√	√	√	√	√	√	√	√		√	√				√	√	√	√	√		√	√	√	√		√	√	√		√	√	√	√	√	√	√	√	√	√	√	√	√	√
TaGT3-A	√	√	√	√	√	√	√	√	√	√	√	√	√	√	√	√	√	√	√	√	√	√	√	√	√	√	√	√	√	√		√	√	√	√	√	√		√	√	√	√	√	√	√	√
TaGT3-B	√	√	√	√	√	√	√	√	√	√	√	√	√	√	√	√	√	√	√	√	√	√	√	√	√	√	√	√	√	√	√	√	√	√	√	√	√	√	√	√		√	√	√	√	√
TaGT3-D		√	√	√	√	√	√	√	√	√	√	√	√	√	√	√	√	√	√	√	√	√	√	√	√	√	√	√	√	√	√	√	√	√	√	√	√	√	√	√	√	√	√	√	√	√
TaGT4-A	√	√	√	√	√	√	√	√	√	√	√	√	√	√	√	√	√	√	√	√	√	√	√	√	√	√		√	√		√	√	√	√	√	√	√	√	√	√	√		√	√	√	√
TaGT4-B	√	√	√	√	√	√	√	√	√	√	√	√		√			√		√	√	√		√	√	√	√	√	√			√		√	√	√	√	√	√	√	√	√		√	√	√	√
TaGT5-A	√	√	√	√	√	√	√	√	√	√	√	√	√	√	√	√	√	√	√	√	√	√	√	√	√	√	√	√	√	√	√	√	√	√	√	√	√	√			√	√			√	√
TaGT5-D	√	√	√	√	√	√	√	√	√	√	√	√	√	√	√	√	√	√	√	√	√	√	√	√	√	√	√	√	√	√	√	√	√	√	√	√	√	√	√	√	√	√	√	√	√	√
TaGT6-B	√	√	√	√	√	√	√	√	√	√	√	√	√	√	√	√	√	√	√	√	√	√	√	√		√	√	√	√	√	√	√	√		√	√	√	√	√	√		√	√	√	√	√
TaGT6-D	√	√	√	√	√	√	√	√	√	√	√	√	√	√	√	√	√	√	√	√	√	√		√	√		√	√	√	√	√	√	√	√	√	√	√	√	√	√		√	√	√	√	√
TaGT7-D	√	√		√	√	√	√	√		√	√	√	√	√	√	√	√	√	√	√	√	√	√	√	√	√	√	√	√	√	√	√	√	√	√	√	√	√	√	√	√	√	√	√	√	√
TaGT8-A	√	√	√	√	√	√	√	√	√	√	√	√	√	√	√	√	√	√	√	√	√	√	√	√	√	√	√	√	√	√	√	√	√	√	√	√	√	√	√	√		√	√	√	√	√
TaGT8-B	√	√	√	√	√	√	√	√		√	√	√	√	√	√	√	√	√	√	√	√	√	√	√	√	√	√	√	√	√	√	√	√	√	√	√	√	√	√	√	√	√	√	√	√	√
TaGT8-D	√	√	√	√	√	√	√	√	√	√	√	√	√	√	√	√	√	√	√	√	√	√	√		√	√	√	√	√	√	√	√	√	√	√	√	√	√				√			√	√
TaGT9-A	√	√	√	√	√	√	√	√		√	√	√	√	√	√	√	√	√	√	√	√	√		√	√	√		√	√	√	√	√	√	√	√	√	√	√	√	√	√	√	√	√	√	√
TaGT9-B	√		√	√	√	√		√	√	√	√		√	√	√	√		√	√	√	√	√	√	√	√	√		√	√	√	√	√	√	√	√	√	√	√	√	√	√	√	√	√	√	√
TaGT1-A	√	√	√	√	√	√	√	√	√	√	√	√	√	√	√	√	√	√	√	√	√	√	√	√	√	√	√	√	√	√	√	√	√	√	√	√	√	√	√	√	√	√	√	√	√	√
TaGT1-B	√	√	√	√	√	√	√	√	√	√	√	√	√	√	√	√	√	√	√	√	√	√	√	√	√	√	√	√	√	√	√	√	√	√	√	√	√	√	√	√	√	√	√	√	√	√
TaGT1-D																				√	√
TaGT11-A	√	√	√	√	√	√	√	√	√	√	√	√	√	√	√	√	√	√	√	√	√	√	√	√			√	√	√	√	√	√	√		√	√	√	√	√	√	√	√	√	√	√	√
TaGT11-B	√	√	√	√	√	√	√	√	√	√	√	√	√	√			√	√	√	√	√	√	√	√	√		√	√	√	√	√		√	√	√	√	√	√	√	√	√	√	√	√	√	√
TaGT11-D	√	√	√	√	√	√	√	√	√	√	√	√	√	√	√	√	√	√	√	√	√	√	√	√	√	√	√	√	√	√	√	√	√	√	√	√	√	√	√	√	√	√	√	√	√	√
TaGT12-A	√	√	√	√	√	√	√	√	√	√	√	√	√	√	√	√	√	√	√	√	√	√	√	√	√	√	√	√	√	√	√	√	√	√	√	√	√	√	√	√	√	√	√	√	√	√
TaGT13-A	√		√	√	√	√	√	√	√	√	√		√	√	√	√		√	√	√	√	√	√	√	√	√	√	√	√	√	√	√	√	√	√	√	√	√				√			√	√
TaGT13-B	√	√	√	√	√	√	√	√	√	√	√	√	√	√	√	√	√	√	√	√	√	√	√	√	√	√	√	√	√	√	√	√	√	√	√	√	√	√				√			√	√
TaGT14-A	√	√	√	√	√	√	√	√	√	√	√	√	√	√	√	√	√	√	√	√	√	√	√	√	√	√		√	√	√	√	√	√	√	√	√	√	√	√	√	√	√	√	√	√	√
TaGT14-B	√	√	√	√	√	√	√	√	√	√	√	√	√	√			√	√	√	√	√	√	√	√	√		√		√	√	√		√	√	√	√	√	√	√	√	√	√	√	√	√	√
TaGT14-D	√	√	√	√	√	√	√	√	√	√	√	√	√	√	√	√	√	√	√	√	√	√	√	√	√	√	√		√	√	√	√	√	√	√	√	√	√	√	√	√	√	√	√	√	√
TaGT15-D	√	√	√	√	√	√	√	√	√	√	√	√	√	√	√	√	√	√	√	√	√	√	√	√	√	√		√	√	√	√	√	√	√	√	√	√	√	√	√	√	√	√	√	√	√
TaGT16-D	√		√	√	√	√	√	√	√	√	√		√	√	√	√		√	√	√	√	√	√	√	√	√		√	√	√	√	√	√	√	√	√	√	√				√			√	√
TaGT17-A	√			√	√	√		√	√	√	√		√	√	√	√		√	√	√	√	√	√		√	√	√	√	√		√	√	√	√	√	√	√	√	√	√	√		√	√	√	√
TaGT17-B	√			√	√	√	√	√	√	√	√		√	√	√	√		√	√	√	√	√	√	√	√	√	√		√		√	√	√	√	√	√	√	√	√	√	√		√	√	√	√
TaGT17-D	√	√		√	√	√	√	√	√	√	√	√	√	√	√	√	√	√	√	√	√	√	√		√	√	√	√	√		√	√	√	√	√	√	√	√	√	√	√		√	√	√	√
TaGT18-A	√		√	√	√	√	√	√	√	√	√		√	√	√	√		√	√	√	√	√	√	√		√	√	√	√	√	√	√	√		√	√	√	√	√	√	√	√	√	√	√	√
TaGT18-B	√	√	√	√	√	√	√	√	√	√	√	√	√	√	√	√	√	√	√	√	√	√	√	√	√	√	√	√	√	√	√	√	√	√	√	√	√	√	√	√	√	√	√	√	√	√
TaGT18-D	√		√	√	√	√	√	√	√	√	√			√	√	√			√	√	√		√	√	√	√	√	√	√	√	√	√	√	√	√	√	√	√	√	√	√	√	√	√	√	√
TaGT19-A	√			√	√	√	√	√		√	√		√	√	√	√		√	√	√	√	√	√	√	√	√				√	√	√	√	√	√	√	√	√	√	√	√	√	√	√	√	√
TaGT19-B	√		√	√	√	√	√	√		√	√		√	√	√	√		√	√	√	√	√	√	√	√	√	√		√	√	√	√	√	√	√	√	√	√	√	√	√	√	√	√	√	√
TaGT19-D	√	√		√	√	√	√	√	√	√	√	√	√	√	√	√	√	√	√	√	√	√	√	√	√	√			√	√	√	√	√	√	√	√	√	√	√	√	√	√	√	√	√	√
TaGT2-A	√	√	√	√	√	√	√	√	√	√	√	√	√	√	√	√	√	√	√	√	√	√	√	√	√	√	√		√	√	√	√	√	√	√	√	√	√	√	√	√	√	√	√	√	√
TaGT21-A	√	√	√	√	√	√	√	√	√	√	√	√	√	√	√	√	√	√	√	√	√	√	√	√	√	√	√	√	√	√	√	√	√	√	√	√	√	√	√	√	√	√	√	√	√	√
TaGT21-B	√	√		√	√	√	√	√	√	√	√	√	√	√	√	√	√	√	√	√	√	√	√	√	√	√	√	√	√	√	√	√	√	√	√	√	√	√	√	√	√	√	√	√	√	√
TaGT21-D	√		√	√	√	√	√	√	√	√	√		√	√	√	√		√	√	√	√	√	√	√		√	√	√	√	√	√	√	√		√	√	√	√	√	√	√	√	√	√	√	√
TaGT22-A	√	√	√	√	√	√	√	√	√	√	√	√	√	√			√	√	√	√	√	√	√	√		√	√	√	√	√	√		√		√	√	√	√	√	√	√	√	√	√	√	√
TaGT22-B	√	√	√	√	√	√		√	√	√	√	√	√	√	√	√	√	√	√	√	√	√	√	√		√	√	√	√	√	√	√	√		√	√	√	√	√	√	√	√	√	√	√	√
TaGT22-D	√	√	√	√	√	√		√		√	√	√	√	√	√	√	√	√	√	√	√	√	√	√	√	√		√	√	√	√	√	√	√	√	√	√	√	√	√	√	√	√	√	√	√
TaGT23-A	√	√	√	√	√	√	√	√	√	√	√	√	√	√			√	√	√	√	√	√	√	√	√		√		√		√		√	√	√	√	√	√	√	√			√	√	√	√
TaGT23-B		√		√	√	√	√	√		√	√	√	√	√	√	√	√	√	√	√	√	√	√	√	√		√	√	√		√	√	√	√	√	√	√	√	√	√	√		√	√	√	√
TaGT23-D	√	√	√	√	√	√	√	√		√	√	√	√	√	√	√	√	√	√	√	√	√	√	√	√	√	√	√	√	√	√	√	√	√	√	√	√	√	√	√	√	√	√	√	√	√
TaGT24-A	√	√	√	√	√	√	√	√		√	√	√	√	√	√	√	√	√	√	√	√	√	√	√	√		√	√	√		√	√	√	√	√	√	√	√	√	√	√		√	√	√	√
TaGT24-D	√	√	√	√	√	√	√	√	√	√	√	√	√	√	√	√	√	√	√	√	√	√	√	√	√	√	√		√	√	√	√	√	√	√	√	√	√	√	√	√	√	√	√	√	√
TaGT25-A	√		√	√	√	√	√	√	√	√	√			√	√	√			√	√	√				√	√	√		√	√	√	√	√	√	√		√	√	√	√	√	√	√	√	√	√
TaGT25-B	√		√	√	√	√	√	√	√	√	√		√	√	√	√		√	√	√	√	√	√	√	√	√		√	√	√	√	√	√	√	√	√	√	√				√			√	√
TaGT25-D	√		√	√	√	√	√	√	√	√	√		√	√	√	√		√	√	√	√	√			√	√	√	√	√	√	√	√	√	√	√		√	√				√			√	√
TaGT26-A	√	√	√	√	√	√		√	√	√	√	√	√	√	√	√	√	√	√	√	√	√	√	√	√	√	√	√	√	√	√	√	√	√	√	√	√	√	√	√	√	√	√	√	√	√
TaGT26-B	√	√	√	√	√	√	√	√	√	√	√	√	√	√	√	√	√	√	√	√	√	√	√	√	√	√	√	√	√		√	√	√	√	√	√	√	√	√	√	√		√	√	√	√
TaGT26-D	√	√		√	√	√	√	√	√	√	√	√	√	√	√	√	√	√	√	√	√	√	√		√	√	√	√	√	√	√	√	√	√	√		√	√	√	√	√	√	√	√	√	√
TaGT27-B		√		√	√	√	√	√	√	√	√	√	√	√	√	√	√	√	√	√	√	√	√	√	√		√		√		√	√	√	√	√	√	√	√	√	√	√		√	√	√	√
TaGT28-A	√	√	√	√	√	√	√	√	√	√	√	√	√	√	√	√	√	√	√	√	√	√	√	√	√	√		√	√	√	√	√	√	√	√	√	√	√	√	√	√	√	√	√	√	√
TaGT28-B	√	√	√	√	√	√	√	√	√	√	√	√		√	√	√	√		√	√	√				√	√			√	√	√	√	√	√	√	√	√	√	√	√	√	√	√	√	√	√
TaGT28-D	√	√	√	√	√	√	√	√	√	√	√	√	√	√	√	√	√	√	√	√	√	√	√	√	√	√	√	√	√	√	√	√	√	√	√	√	√	√	√	√	√	√	√	√	√	√
TaGT29-B	√	√	√	√	√	√	√	√	√	√	√	√	√		√	√	√	√		√	√	√	√	√	√	√	√	√	√	√	√	√	√	√	√	√	√	√	√	√	√	√	√	√	√	√
TaGT3-A	√	√	√	√	√	√	√	√	√	√	√	√	√	√	√	√	√	√	√	√	√	√	√	√	√	√	√	√	√	√	√	√	√	√	√	√	√	√	√	√	√	√	√	√	√	√
TaGT3-D	√	√	√	√	√	√	√	√	√	√	√	√	√	√	√	√	√	√	√	√	√	√	√	√	√		√	√	√	√	√	√	√	√	√	√	√	√	√	√	√	√	√	√	√	√
TaGT31-A
TaGT31-B	√	√		√	√	√		√	√	√	√	√	√	√	√	√	√	√	√	√	√	√	√	√	√	√			√	√	√	√	√	√	√	√	√	√	√	√	√	√	√	√	√	√
TaGT31-D	√	√	√	√	√	√	√	√		√	√	√	√	√	√	√	√	√	√	√	√	√	√	√	√	√		√	√	√	√	√	√	√	√	√	√	√	√	√	√	√	√	√	√	√
TaGT32-B	√	√	√	√	√	√	√	√	√	√	√	√	√	√	√	√	√	√	√	√	√	√	√	√	√	√	√	√	√	√	√	√	√	√	√	√	√	√	√	√	√	√	√	√	√	√
TaGT32-D	√	√	√	√	√	√	√	√	√	√	√	√	√	√	√	√	√	√	√	√	√	√	√	√	√	√	√		√		√	√	√	√	√	√	√	√	√	√	√		√	√	√	√
TaGT33-A		√		√	√	√	√	√		√	√	√	√	√	√	√	√	√	√	√	√	√	√	√	√	√	√	√	√		√	√	√	√	√	√	√	√	√	√			√	√	√	√
TaGT33-B		√	√	√	√	√	√	√		√	√	√	√	√	√	√	√	√	√	√	√	√	√	√	√		√	√	√		√	√	√	√	√	√	√	√	√	√			√	√	√	√
TaGT33-D		√		√	√	√	√	√		√	√	√	√	√	√	√	√	√	√	√	√	√	√	√	√		√	√	√		√	√	√	√	√	√	√	√	√	√			√	√	√	√
TaGT34-B	√	√	√	√	√	√	√	√		√	√	√	√	√			√	√	√	√		√	√	√	√	√					√		√	√	√	√	√	√	√	√			√	√	√	√
TaGT34-D	√	√	√	√	√	√	√	√		√	√	√	√	√	√	√	√	√	√	√	√	√	√	√	√	√	√	√		√	√	√	√	√	√	√	√	√			√	√			√	√
TaGT35-B	√	√	√	√	√	√	√	√		√	√	√	√	√	√	√	√	√	√	√	√	√	√	√	√		√	√	√	√	√	√	√	√	√	√	√	√	√	√	√	√	√	√	√	√
TaGT35-D	√	√	√	√	√	√	√	√		√	√	√	√	√	√	√	√	√	√	√	√	√	√	√	√	√	√	√	√		√	√	√	√	√	√	√	√	√	√	√		√	√	√	√
TaGT36-D	√	√	√	√	√	√	√	√	√	√	√	√	√	√	√	√	√	√	√	√	√	√	√	√	√	√		1	√		√	√	√	√	√	√	√	√	√	√	√		√	√	√	√
BdGT1	√	√		√	√	√	√	√		√	√	√	√	√	√	√	√	√	√	√	√	√	√	√	√		1				√	√	√	√	√	√	√	√	√	√			√	√	√	√
BdGT2	√	√	√	√	√	√		√	√	√	√	√	√	√	√	√	√	√	√	√	√	√		√	√	√				√	√	√	√	√	√	√	√	√	√	√		√	√	√	√	√
BdGT3	√			√	√	√		√		√	√		√	√	√	√		√	√	√	√	√	√		√			√			√	√	√	√	√			√
BdGT4	√	√	√	√	√	√	√	√	√	√	√	√	√	√	√	√	√	√	√	√	√	√	√	√	√	√	√		√	√		√	√	√	√	√	√		√	√	√	√	√	√	√	√
BdGT5	√	√	√	√	√	√		√	√	√	√	√		√	√	√	√		√	√	√		√	√	√	√		√	√	√	√	√	√	√	√	√	√	√	√	√		√	√	√	√	√
BdGT6	√		√	√	√	√	√	√	√	√	√		√	√	√	√		√	√	√	√	√	√	√	√	√	√	√	√	√	√	√	√	√	√	√	√	√	√	√	√	√	√	√	√	√
BdGT7	√	√	√	√	√	√	√	√	√	√	√	√	√	√	√	√	√	√	√	√	√	√	√	√	√	√	√	√	√		√	√	√	√	√	√	√	√	√	√			√	√	√	√
BdGT8	√	√	√	√	√	√	√	√	√	√	√	√	√	√	√	√	√	√	√	√	√	√	√			√			√		√	√	√		√	√	√	√	√	√	√		√	√	√	√
BdGT9	√	√		√	√	√	√	√		√	√	√	√	√	√	√	√	√	√	√	√	√	√		√	√	√	√	√	√	√	√	√	√	√		√	√	√	√	√	√	√	√	√	√
BdGT10	√		√	√	√	√		√		√	√		√	√	√	√		√	√	√	√	√	√	√	√		√	√		√	√	√	√	√	√	√	√	√	√	√	√	√	√	√	√	√
BdGT11	√		√	√	√	√	√	√	√	√	√		√	√	√	√		√	√	√	√	√	√	√	√		√		√		√	√	√	√	√	√	√	√							√	√
BdGT12	√	√	√	√	√	√	√	√	√	√	√	√	√	√			√	√	√	√	√	√	√	√	√	√		√	√		√		√	√	√	√	√	√	√	√	√		√	√	√	√
BdGT13	√	√	√	√	√	√	√	√	√	√	√	√	√	√	√	√	√	√	√	√	√	√	√	√		√	√		√	√	√	√	√		√	√	√	√	√	√	√	√	√	√	√	√
BdGT14	√	√	√	√	√	√		√	√	√	√	√	√	√	√	√	√	√	√	√		√	√	√	√	√	√	√	√	√	√	√	√	√	√	√	√	√	√	√	√	√	√	√	√	√
BdGT15	√	√		√	√	√	√	√		√	√	√	√	√	√	√	√	√	√	√	√	√	√	√		√		√	√		√	√	√		√	√	√	√	√	√	√		√	√	√	√
BdGT16	√	√	√	√	√	√		√	√	√	√	√	√	√	√	√	√	√	√	√	√	√	√	√	√	√	√		√	√	√	√	√	√	√	√	√	√	√	√	√	√	√	√	√	√
BdGT17	√	√	√	√	√	√	√	√		√	√	√	√	√	√	√	√	√	√	√	√	√	√	√	√	√	√	√	√		√	√	√	√	√	√	√	√	√	√			√	√	√	√
BdGT18	√		√	√	√	√	√	√	√	√	√		√	√	√	√		√	√	√	√	√		√	√	√	√		√	√	√	√	√	√	√	√	√	√	√	√		√	√	√	√	√
BdGT19	√	√	√	√	√	√		√	√	√	√	√	√	√	√	√	√	√	√	√	√	√			√	√	√	√	√	√	√	√	√	√	√	√	√	√	√	√		√	√	√	√	√
BdGT20	√	√		√	√	√	√	√		√	√	√	√	√			√	√	√	√		√		√			√	√	√		√		√		√	√	√	√	√	√	√		√	√	√	√
BdGT21	√	√	√	√	√	√		√		√	√	√	√	√	√	√	√	√	√	√	√	√	√	√		√	√	√	√		√	√	√		√	√	√	√	√	√	√		√	√	√	√
BdGT22	√	√	√	√	√	√	√	√	√	√	√	√	√	√	√	√	√	√	√	√	√	√	√		√	√	√	√	√	√	√	√	√	√	√	√	√	√	√	√	√	√	√	√	√	√
BdGT23	√	√	√	√	√	√	√	√	√	√	√	√	√	√	√	√	√	√	√	√	√	√	√	√		√	√	√	√	√	√	√	√		√	√	√	√	√	√		√	√	√	√	√
BdGT24	√	√	√	√	√	√		√	√	√	√	√	√	√	√	√	√	√	√	√	√	√	√	√	√	√	√		√	√	√	√	√	√	√	√	√	√	√	√	√	√	√	√	√	√
BdGT25	√		√	√	√	√		√	√		√		√	√	√	√		√	√	√	√	√	√		√	√		√	√	√	√	√	√	√	√		√	√			√	√			√	√
BdGT26	√	√	√	√	√	√		√	√		√	√	√	√	√	√	√	√	√	√	√	√	√	√	√		√			√	√	√	√	√	√	√	√	√	√	√		√	√	√	√	√
BdGT27	√	√	√	√	√	√		√	√		√	√	√	√			√	√	√	√	√	√	√		√	√			√	√	√		√	√	√	√	√	√	√	√	√	√	√	√	√	√
