# Supplementary material for: Comparison of Trihelix transcription factors between wheat and Brachypodium distachyon at genome-wide
Source: BMC Genomics. 2019 Feb 15;20:142. doi: 10.1186/s12864-019-5494-7 (PMC6377786; doi:10.1186/s12864-019-5494-7)
Supplement: Supplementary file 16 — Paralogous TaGT gene pairs. (XLSX 18 kb) [file 12864_2019_5494_MOESM16_ESM.xlsx]

## Sheet: Sheet1
Additional file 16. Paralogous TaGT gene pairs.
Gene ID	Chromosome	Genomic location		Gene ID	Chromosome	Genomic location		Duplicate type	Ka/Ks
		Start	End			Start	End
TaGT21-A	3A	85270669	85270669	TaGT20-A	3A	85371496	85372764	Tandem	0.757678
TaGT22-A	3A	84649308	84649308	TaGT21-A	3A	85270669	85272169	Tandem	0.550141
TaGT22-B	3B	118136625	118136625	TaGT21-B	3B	118251310	118252800	Tandem	0.571584
TaGT26-B	4B	415767031	415767031	TaGT27-B	4B	416105623	416106375	Tandem	0.823008
TaGT1-A	1A	558954529	558954529	TraesCS1B01G420500	1B	643559886	643568351	Segmental	0.194609
TaGT1-A	1A	558954529	558954529	TraesCS1D01G400500	1D	467002160	467003836	Segmental	0.157539
TaGT1-A	1A	558954529	558954529	TaGT18-A	3A	500526281	500527298	Segmental	0.302713
TaGT1-A	1A	558954529	558954529	TaGT18-B	3B	489980323	489981338	Segmental	0.283788
TaGT2-A	1A	521862839	521862839	TaGT2-B	1B	576597646	576598368	Segmental	0.404643
TaGT2-A	1A	521862839	521862839	TaGT2-D	1D	426754334	426755131	Segmental	0.737624
TaGT2-B	1B	576597646	576597646	TaGT2-D	1D	426754334	426755131	Segmental	0.458131
TaGT3-A	1A	586951842	586951842	TaGT3-B	1B	679747936	679749264	Segmental	0.173331
TaGT3-A	1A	586951842	586951842	TaGT3-D	1D	487950655	487955348	Segmental	0.0990483
TaGT3-B	1B	679747936	679747936	TaGT3-D	1D	487950655	487955348	Segmental	0.139279
TaGT4-A	1A	382252188	382252188	TaGT4-B	1B	412243057	412244010	Segmental	0.0425297
TaGT4-A	1A	382252188	382252188	TaGT7-D	1D	305228756	305229974	Segmental	0.0493111
TaGT5-A	1A	317811200	317811200	TaGT5-D	1D	231463981	231467241	Segmental	0.29464
TaGT6-B	1B	84979983	84979983	TaGT6-D	1D	52976520	52978009	Segmental	0.0812657
TaGT8-A	2A	537682707	537682707	TaGT8-B	2B	475126694	475127944	Segmental	0.12188
TaGT8-A	2A	537682707	537682707	TaGT8-D	2D	401113182	401114423	Segmental	0.157029
TaGT8-B	2B	475126694	475126694	TaGT8-D	2D	401113182	401114423	Segmental	0.0604806
TaGT9-A	2A	549289817	549289817	TaGT9-B	2B	517596231	517600492	Segmental	0.0679242
TaGT9-A	2A	549289817	549289817	TaGT15-D	2D	439563259	439567583	Segmental	0.0767775
TaGT9-B	2B	517596231	517596231	TaGT15-D	2D	439563259	439567583	Segmental	0
TaGT10-A	2A	688237269	688237269	TaGT10-B	2B	651925266	651927404	Segmental	0.047558
TaGT10-A	2A	688237269	688237269	TaGT10-D	2D	545033527	545035982	Segmental	0.047558
TaGT10-B	2B	651925266	651925266	TaGT10-D	2D	545033527	545035982	Segmental	0.113985
TaGT11-A	2A	502622299	502622299	TaGT11-B	2B	502622299	502625441	Segmental	0.188847
TaGT11-A	2A	502622299	502622299	TaGT11-D	2D	371919791	371923198	Segmental	0.199892
TaGT11-B	2B	502622299	502622299	TaGT11-D	2D	371919791	371923198	Segmental	0.200898
TaGT12-A	2A	490662152	490662152	TraesCS2B01G304400	2B	432555983	432559579	Segmental	0.614398
TaGT12-A	2A	490662152	490662152	TraesCS2D01G286000	2D	364166230	364170015	Segmental	0.282189
TaGT13-A	2A	637678058	637678058	TaGT13-B	2B	578136636	578139812	Segmental	0.14523
TaGT13-A	2A	637678058	637678058	TaGT16-D	2D	492508841	492512011	Segmental	0.161268
TaGT13-B	2B	578136636	578136636	TaGT16-D	2D	492508841	492512011	Segmental	0.180313
TaGT14-B	2B	767640577	767640577	TaGT14-D	2D	625457621	625459857	Segmental	0.0970078
TaGT17-A	3A	683442450	683442450	TaGT17-B	3B	723796091	723797086	Segmental	0.716122
TaGT17-A	3A	683442450	683442450	TaGT17-D	3D	546705462	546706439	Segmental	0.172704
TaGT17-B	3B	723796091	723796091	TaGT17-D	3D	546705462	546706439	Segmental	0.604145
TaGT18-A	3A	500526281	500526281	TaGT18-B	3B	489980323	489981338	Segmental	0.0656815
TaGT18-A	3A	500526281	500526281	TaGT18-D	3D	375722382	375723338	Segmental	0.0731538
TaGT18-B	3B	489980323	489980323	TaGT18-D	3D	375722382	375723338	Segmental	0.05959
TaGT19-A	3A	459051648	459051648	TaGT19-D	3D	343449753	343454679	Segmental	0.264907
TaGT20-A	3A	85371496	85371496	TaGT21-B	3B	118251310	118252800	Segmental	0.577514
TaGT20-A	3A	85371496	85371496	TaGT21-D	3D	72648825	72650453	Segmental	0.525873
TaGT22-A	3A	84649308	84649308	TaGT22-B	3B	118136625	118138253	Segmental	0.226515
TaGT22-A	3A	84649308	84649308	TaGT22-D	3D	72252014	72253630	Segmental	0.314649
TaGT22-B	3B	118136625	118136625	TaGT22-D	3D	72252014	72253630	Segmental	0.276307
TaGT23-A	4A	502356611	502356611	TaGT23-B	4B	126728907	126730205	Segmental	0.661023
TaGT23-A	4A	502356611	502356611	TaGT23-D	4D	89929664	89930986	Segmental	0.62492
TaGT23-B	4B	126728907	126728907	TaGT23-D	4D	89929664	89930986	Segmental	0.686344
TaGT24-A	4A	595873167	595873167	TaGT24-D	4D	7735740	7736941	Segmental	0.363359
TaGT25-A	4A	136275700	136275700	TaGT25-B	4B	415763994	415765285	Segmental	0.338067
TaGT25-A	4A	136275700	136275700	TaGT25-D	4D	337042998	337044289	Segmental	0.254749
TaGT25-B	4B	415763994	415763994	TaGT25-D	4D	337042998	337044289	Segmental	0.241608
TaGT26-A	4A	136274079	136274079	TaGT26-B	4B	415767031	415767780	Segmental	0.649758
TaGT26-A	4A	136274079	136274079	TaGT26-D	4D	337044966	337045661	Segmental	0.489208
TaGT26-B	4B	415767031	415767031	TaGT26-D	4D	337044966	337045661	Segmental	1.02618
TaGT28-A	5A	708805841	708805841	TaGT28-D	U	28394897	28398201	Segmental	0.220275
TaGT28-B	4B	671630765	671630765	TaGT28-A	5A	708805841	708809299	Segmental	0.287399
TaGT28-B	4B	671630765	671630765	TaGT28-D	U	28394897	28398201	Segmental	0.212992
TaGT30-A	5A	623214780	623214780	TraesCS5B01G447700	5B	618475640	618476734	Segmental	0.162453
TaGT30-A	5A	623214780	623214780	TaGT30-D	5D	498777542	498779017	Segmental	0.481882
TaGT31-A	5A	271495261	271495261	TaGT31-B	5B	223647172	223647993	Segmental	0.459213
TaGT31-A	5A	271495261	271495261	TaGT31-D	5D	210056530	210057858	Segmental	0.764344
TaGT31-B	5B	223647172	223647172	TaGT31-D	5D	210056530	210057858	Segmental	0.5641
TaGT32-B	5B	541916322	541916322	TaGT32-D	5D	444888032	444890209	Segmental	0.23419
TaGT33-A	6A	450464067	450464067	TaGT33-B	6B	512871738	512874422	Segmental	0.360069
TaGT33-A	6A	450464067	450464067	TaGT33-D	6D	313280972	313283920	Segmental	0.324117
TaGT33-B	6B	512871738	512871738	TaGT33-D	6D	313280972	313283920	Segmental	0.2253
TaGT34-B	6B	369526387	369526387	TaGT34-D	6D	232743759	232745009	Segmental	0.814445
TaGT35-B	6B	12115991	12115991	TaGT35-D	6D	6571361	6574607	Segmental	0.19146
