# Supplementary material for: Comparison of Trihelix transcription factors between wheat and Brachypodium distachyon at genome-wide
Source: BMC Genomics. 2019 Feb 15;20:142. doi: 10.1186/s12864-019-5494-7 (PMC6377786; doi:10.1186/s12864-019-5494-7)
Supplement: Supplementary file 17 — Paralogous BdGT gene pairs. (XLSX 13 kb) [file 12864_2019_5494_MOESM17_ESM.xlsx]

## Sheet: Sheet1
Additional file 17. Paralogous BdGT gene pairs.
Gene ID	Chromosome	Genomic location		Gene ID	Chromosome	Genomic location		Duplicate type	Ka/Ks
		Start	End			Start	End
BdGT3	1	73869570	73873002	BdGT11	3	32597331	32601901	Segmental	0.692226
BdGT5	2	14737027	14738537	BdGT7	2	46728463	46730663	Tandem	0.312303
BdGT14	3	46182594	46185625	BdGT21	5	11383025	11385680	Segmental	0.296135
BdGT16	3	47269674	47271114	BdGT18	4	29959612	29962716	Segmental	NaN
BdGT16	3	47269674	47271114	BdGT20	4	45800242	45805520	Segmental	NaN
BdGT17	3	48123878	48125524	BdGT23	5	14646909	14648475	Segmental	0.348969
BdGT18	4	29959612	29962716	BdGT20	4	45800242	45805520	Tandem	0.230052
