# Supplementary material for: Comparison of Trihelix transcription factors between wheat and Brachypodium distachyon at genome-wide
Source: BMC Genomics. 2019 Feb 15;20:142. doi: 10.1186/s12864-019-5494-7 (PMC6377786; doi:10.1186/s12864-019-5494-7)
Supplement: Supplementary file 18 — Orthologous Trihelix gene pairs between wheat and B. distachyon. (XLSX 17 kb) [file 12864_2019_5494_MOESM18_ESM.xlsx]

## Sheet: Sheet1
Additional file 18. Orthologous Trihelix gene pairs between wheat and Brachypodium distachyon.
Gene ID	Chromosome	Genomic location		Gene ID	Chromosome	Genomic location		Ka/Ks
		Start	End			Start	End
TaGT1-A	1A	558954529	558955590	BdGT5	2	14737027	14738537	0.237014
TaGT4-A	1A	382252188	382253147	BdGT12	3	36001779	36003174	0.136491
TaGT5-A	1A	317811200	317814470	BdGT11	3	32597331	32601901	0.267744
TaGT5-D	1D	231463981	231467241	BdGT11	3	32597331	32601901	0.319765
TaGT6-D	1D	52976520	52978009	BdGT6	2	38577813	38579337	0.295614
TaGT7-D	1D	305228756	305229974	BdGT12	3	36001779	36003174	0.155375
TaGT8-A	2A	537682707	537683957	BdGT23	5	14646909	14648475	0.215202
TaGT8-B	2B	475126694	475127944	BdGT17	3	48123878	48125524	0.366157
TaGT8-B	2B	475126694	475127944	BdGT23	5	14646909	14648475	0.194981
TaGT8-D	2D	401113182	401114423	BdGT23	5	14646909	14648475	0.201702
TaGT9-A	2A	549289817	549294357	BdGT24	5	17331293	17336010	0.131505
TaGT9-B	2B	517596231	517600492	BdGT24	5	17331293	17336010	0.129528
TaGT10-A	2A	688237269	688237571	BdGT26	5	23626511	23629291	0.208364
TaGT10-B	2B	651925266	651927404	BdGT26	5	23626511	23629291	0.247493
TaGT10-D	2D	545033527	545035982	BdGT26	5	23626511	23629291	0.26543
TaGT11-A	2A	502622299	502625441	BdGT22	5	12087140	12090819	0.253832
TaGT11-B	2B	502622299	502625441	BdGT22	5	12087140	12090819	0.258088
TaGT11-D	2D	371919791	371923198	BdGT22	5	12087140	12090819	0.241369
TaGT12-A	2A	490662152	490665462	BdGT14	3	46182594	46185625	0.321041
TaGT12-A	2A	490662152	490665462	BdGT21	5	11383025	11385680	0.254525
TaGT13-A	2A	637678058	637681260	BdGT25	5	20398032	20401710	0.275967
TaGT13-B	2B	578136636	578139812	BdGT25	5	20398032	20401710	0.287847
TaGT14-A	2A	756829585	756831643	BdGT27	5	26893743	26896003	0.468317
TaGT15-D	2D	439563259	439567583	BdGT24	5	17331293	17336010	0.132793
TaGT16-D	2D	492508841	492512011	BdGT25	5	20398032	20401710	0.295575
TaGT17-A	3A	683442450	683443431	BRADI2G59440	2	56940958	56942481	0.706443
TaGT17-B	3B	723796091	723797086	BRADI2G59440	2	56940958	56942481	0.723533
TaGT17-D	3D	546705462	546706439	BRADI2G59440	2	56940958	56942481	0.532458
TaGT18-A	3A	500526281	500527298	BdGT7	2	46728463	46730663	0.120928
TaGT18-A	3A	500526281	500527298	BdGT5	2	14737027	14738537	0.303753
TaGT18-B	3B	489980323	489981338	BdGT7	2	46728463	46730663	0.115744
TaGT18-D	3D	375722382	375723338	BdGT7	2	46728463	46730663	0.109966
TaGT18-D	3D	375722382	375723338	BdGT5	2	14737027	14738537	0.298736
TaGT19-A	3A	459051648	459052592	BdGT8	2	48602965	48606822	0.316713
TaGT19-B	3B	443371712	443372650	BdGT8	2	48602965	48606822	0.354932
TaGT19-D	3D	343449753	343454679	BdGT8	2	48602965	48606822	0.337088
TaGT23-B	4B	126728907	126730205	BdGT18	4	29959612	29962716	0.443053
TaGT23-D	4D	89929664	89930986	BdGT18	4	29959612	29962716	0.412959
TaGT24-A	4A	595873167	595876206	BdGT1	1	9776595	9777739	0.481744
TaGT24-D	4D	7735740	7736941	BdGT1	1	9776595	9777739	0.536315
TaGT25-A	4A	136275700	136277020	BdGT2	1	64408269	64409048	0.398357
TaGT25-B	4B	415763994	415765285	BdGT2	1	64408269	64409048	0.31572
TaGT25-D	4D	337042998	337044289	BdGT2	1	64408269	64409048	0.317239
TaGT26-B	4B	415767031	415767780	BRADI1G65410	1	64632344	64633457	0.877121
TaGT26-D	4D	337044966	337045661	BRADI1G65410	1	64632344	64633457	0.993992
TaGT28-B	4B	671630765	671634023	BdGT3	1	73869570	73873002	0.464694
TaGT31-A	5A	271495261	271496589	BdGT20	4	45800242	45805520	0.247438
TaGT31-D	5D	210056530	210057858	BdGT20	4	45800242	45805520	0.267973
TaGT32-B	5B	541916322	541918520	BdGT19	4	42810385	42814102	0.182181
TaGT32-D	5D	444888032	444890209	BdGT19	4	42810385	42814102	0.176924
TaGT33-A	6A	450464067	450467557	BRADI3G50213	3	51182859	51189595	0.417102
TaGT33-B	6B	512871738	512874422	BRADI3G50213	3	51182859	51189595	0.39239
TaGT33-D	6D	313280972	313283920	BRADI3G50213	3	51182859	51189595	0.387881
