# Supplementary material for: Comparison of Trihelix transcription factors between wheat and Brachypodium distachyon at genome-wide
Source: BMC Genomics. 2019 Feb 15;20:142. doi: 10.1186/s12864-019-5494-7 (PMC6377786; doi:10.1186/s12864-019-5494-7)
Supplement: Supplementary file 19 — Orthologous Trihelix gene pairs between wheat and Arabidopsis thaliana. (XLSX 14 kb) [file 12864_2019_5494_MOESM19_ESM.xlsx]

## Sheet: Sheet1
Additional file 19. Orthologous Trihelix gene pairs between wheat and Arabidopsis thaliana.
Gene ID	Chromosome	Genomic location		Gene ID	Chromosome	Genomic location		Ka/Ks
		Start	End			Start	End
TaGT4-A	1A	382252188	382253147	AT2G44730	2	18437333	18438565	NaN
TaGT4-B	1B	412243057	412244010	AT2G44730	2	18437333	18438565	NaN
TaGT7-D	1D	305228756	305229974	AT2G44730	2	18437333	18438565	NaN
TaGT15-D	2D	439563259	439567583	AT3G25990	3	9504677	9506787	NaN
TaGT25-B	4B	415763994	415765285	AT5G05550	5	1639000	1640960	0.200455
TaGT25-D	4D	337042998	337044289	AT5G05550	5	1639000	1640960	0.233219
TaGT26-A	4A	136274079	136275039	AT5G05550	5	1639000	1640960	0.434042
