# Supplementary material for: Comparison of Trihelix transcription factors between wheat and Brachypodium distachyon at genome-wide
Source: BMC Genomics. 2019 Feb 15;20:142. doi: 10.1186/s12864-019-5494-7 (PMC6377786; doi:10.1186/s12864-019-5494-7)
Supplement: Supplementary file 20 — Orthologous Trihelix gene pairs between wheat and O.sativa. (XLSX 19 kb) [file 12864_2019_5494_MOESM20_ESM.xlsx]

## Sheet: Sheet1
Additional file 20. Orthologous Trihelix gene pairs between wheat and O.sativa.
Gene ID	Chromosome	Genomic location		Gene ID	Chromosome	Genomic location		Ka/Ks
		Start	End			Start	End
TaGT1-A	1A	558954529	558955590	LOC_Os01g48320	1	27690411	27692209	0.403511
TaGT1-A	1A	558954529	558955590	LOC_Os05g48690	5	27899055	27902500	0.273383
TaGT4-A	1A	382252188	382253147	LOC_Os10g41460	10	22284367	22285920	0.282941
TaGT5-A	1A	317811200	317814470	LOC_Os10g37240	10	19928995	19934782	0.313406
TaGT5-A	1A	317811200	317814470	LOC_Os03g02240	3	752024	756170	0.535018
TaGT5-D	1D	231463981	231467241	LOC_Os03g02240	3	752024	756170	0.560803
TaGT5-D	1D	231463981	231467241	LOC_Os04g45750	4	27077367	27080595	0.473993
TaGT6-D	1D	52976520	52978009	LOC_Os05g03740	5	1643448	1644746	0.347636
TaGT7-D	1D	305228756	305229974	LOC_Os10g41460	10	22284367	22285920	0.259988
TaGT8-A	2A	537682707	537683957	LOC_Os02g35690	2	21449599	21451348	0.372545
TaGT8-A	2A	537682707	537683957	LOC_Os04g36790	4	22212579	22214515	0.197706
TaGT8-B	2B	475126694	475127944	LOC_Os02g35690	2	21449599	21451348	0.35202
TaGT8-B	2B	475126694	475127944	LOC_Os04g36790	4	22212579	22214515	0.220582
TaGT8-D	2D	401113182	401114423	LOC_Os02g35690	2	21449599	21451348	0.370888
TaGT8-D	2D	401113182	401114423	LOC_Os04g36790	4	22212579	22214515	0.233988
TaGT9-A	2A	549289817	549294357	LOC_Os04g40930	4	24296450	24301211	0.117991
TaGT9-B	2B	517596231	517600492	LOC_Os04g40930	4	24296450	24301211	0.119664
TaGT10-A	2A	688237269	688237571	LOC_Os04g51320	4	30393182	30395776	0.129056
TaGT10-B	2B	651925266	651927404	LOC_Os02g47370	2	28921176	28921795	0.165269
TaGT10-B	2B	651925266	651927404	LOC_Os04g51320	4	30393182	30395776	0.22074
TaGT10-D	2D	545033527	545035982	LOC_Os02g47370	2	28921176	28921795	0.189016
TaGT10-D	2D	545033527	545035982	LOC_Os04g51320	4	30393182	30395776	0.232363
TaGT11-A	2A	502622299	502625441	LOC_Os04g33300	4	20138880	20141866	0.214439
TaGT11-B	2B	502622299	502625441	LOC_Os04g33300	4	20138880	20141866	0.223359
TaGT11-D	2D	371919791	371923198	LOC_Os04g33300	4	20138880	20141866	0.207848
TaGT12-A	2A	490662152	490665462	LOC_Os02g31160	2	18658028	18661837	0.330566
TaGT12-A	2A	490662152	490665462	LOC_Os04g32590	4	19613118	19615783	0.251918
TaGT13-A	2A	637678058	637681260	LOC_Os02g43300	2	26099235	26103142	0.596712
TaGT13-A	2A	637678058	637681260	LOC_Os04g45750	4	27077367	27080595	0.233005
TaGT13-B	2B	578136636	578139812	LOC_Os02g43300	2	26099235	26103142	0.581245
TaGT13-B	2B	578136636	578139812	LOC_Os04g45750	4	27077367	27080595	0.225943
TaGT14-A	2A	756829585	756831643	LOC_Os04g57530	4	34231186	34233373	0.425618
TaGT14-B	2B	767640577	767642613	LOC_Os04g57530	4	34231186	34233373	0.434053
TaGT14-D	2D	625457621	625459857	LOC_Os04g57530	4	34231186	34233373	0.467493
TaGT15-D	2D	439563259	439567583	LOC_Os04g40930	4	24296450	24301211	0.119186
TaGT16-D	2D	492508841	492512011	LOC_Os02g43300	2	26099235	26103142	0.623026
TaGT16-D	2D	492508841	492512011	LOC_Os04g45750	4	27077367	27080595	0.261506
TaGT17-A	3A	683442450	683443431	LOC_Os01g70230	1	40665090	40666542	0.704796
TaGT17-B	3B	723796091	723797086	LOC_Os01g70230	1	40665090	40666542	0.672642
TaGT17-D	3D	546705462	546706439	LOC_Os01g70230	1	40665090	40666542	0.654852
TaGT18-A	3A	500526281	500527298	LOC_Os01g48320	1	27690411	27692209	0.203534
TaGT18-A	3A	500526281	500527298	LOC_Os05g48690	5	27899055	27902500	0.327357
TaGT18-B	3B	489980323	489981338	LOC_Os01g48320	1	27690411	27692209	0.191826
TaGT18-B	3B	489980323	489981338	LOC_Os05g48690	5	27899055	27902500	0.287441
TaGT18-D	3D	375722382	375723338	LOC_Os01g48320	1	27690411	27692209	0.199333
TaGT18-D	3D	375722382	375723338	LOC_Os05g48690	5	27899055	27902500	0.321283
TaGT19-A	3A	459051648	459052592	LOC_Os01g52090	1	29950040	29952644	0.382776
TaGT19-A	3A	459051648	459052592	LOC_Os01g48320	1	27690411	27692209	0.637654
TaGT19-A	3A	459051648	459052592	LOC_Os05g48690	5	27899055	27902500	0.683947
TaGT19-B	3B	443371712	443372650	LOC_Os01g48320	1	27690411	27692209	0.692476
TaGT19-B	3B	443371712	443372650	LOC_Os01g52090	1	29950040	29952644	0.399242
TaGT19-D	3D	343449753	343454679	LOC_Os01g48320	1	27690411	27692209	0.62401
TaGT19-D	3D	343449753	343454679	LOC_Os01g52090	1	29950040	29952644	0.378185
TaGT23-A	4A	502356611	502357930	LOC_Os11g06410	11	3091513	3096323	0.295155
TaGT23-A	4A	502356611	502357930	LOC_Os12g06640	12	3218983	3222907	0.219108
TaGT23-B	4B	126728907	126730205	LOC_Os11g06410	11	3091513	3096323	0.314184
TaGT23-B	4B	126728907	126730205	LOC_Os12g06640	12	3218983	3222907	0.220412
TaGT23-D	4D	89929664	89930986	LOC_Os11g06410	11	3091513	3096323	0.293333
TaGT23-D	4D	89929664	89930986	LOC_Os12g06640	12	3218983	3222907	0.226907
TaGT23-D	4D	89929664	89930986	LOC_Os02g33770	2	20147866	20150010	0.225669
TaGT24-A	4A	595873167	595876206	LOC_Os03g46350	3	26216934	26218063	0.784696
TaGT24-D	4D	7735740	7736941	LOC_Os03g46350	3	26216934	26218063	0.759333
TaGT25-B	4B	415763994	415765285	LOC_Os03g18340	3	10277042	10277809	0.407824
TaGT25-D	4D	337042998	337044289	LOC_Os03g18330	3	10274876	10275520	0.95872
TaGT26-A	4A	136274079	136275039	LOC_Os03g18330	3	10274876	10275520	0.949794
TaGT26-B	4B	415767031	415767780	LOC_Os03g18330	3	10274876	10275520	1.01117
TaGT28-A	5A	708805841	708809299	LOC_Os03g02240	3	752024	756170	0.527967
TaGT28-B	4B	671630765	671634023	LOC_Os10g37240	10	19928995	19934782	0.626648
TaGT28-B	4B	671630765	671634023	LOC_Os03g02240	3	752024	756170	0.490293
TaGT31-A	5A	271495261	271496589	LOC_Os11g06410	11	3091513	3096323	0.220159
TaGT31-A	5A	271495261	271496589	LOC_Os12g06640	12	3218983	3222907	0.243514
TaGT31-A	5A	271495261	271496589	LOC_Os02g33770	2	20147866	20150010	0.211986
TaGT31-B	5B	223647172	223647993	LOC_Os11g06410	11	3091513	3096323	0.229553
TaGT31-B	5B	223647172	223647993	LOC_Os12g06640	12	3218983	3222907	0.219017
TaGT31-B	5B	223647172	223647993	LOC_Os02g33770	2	20147866	20150010	0.315232
TaGT31-D	5D	210056530	210057858	LOC_Os11g06410	11	3091513	3096323	0.192213
TaGT31-D	5D	210056530	210057858	LOC_Os12g06640	12	3218983	3222907	0.248189
TaGT31-D	5D	210056530	210057858	LOC_Os02g33770	2	20147866	20150010	0.242156
TaGT32-B	5B	541916322	541918520	LOC_Os09g38570	9	22188092	22191842	0.23928
TaGT32-D	5D	444888032	444890209	LOC_Os09g38570	9	22188092	22191842	0.219741
TaGT33-A	6A	450464067	450467557	LOC_Os02g43300	2	26099235	26103142	0.513717
TaGT33-A	6A	450464067	450467557	LOC_Os04g45750	4	27077367	27080595	0.463184
TaGT33-B	6B	512871738	512874422	LOC_Os02g43300	2	26099235	26103142	0.484538
TaGT33-B	6B	512871738	512874422	LOC_Os04g45750	4	27077367	27080595	0.439879
TaGT33-D	6D	313280972	313283920	LOC_Os02g43300	2	26099235	26103142	0.484073
TaGT33-D	6D	313280972	313283920	LOC_Os04g45750	4	27077367	27080595	0.472133
TaGT35-B	6B	12115991	12118806	LOC_Os02g01380	2	219577	221707	0.366547
TaGT35-D	6D	6571361	6574607	LOC_Os02g01380	2	219577	221707	0.380644
