# Supplementary material for: Comparison of Trihelix transcription factors between wheat and Brachypodium distachyon at genome-wide
Source: BMC Genomics. 2019 Feb 15;20:142. doi: 10.1186/s12864-019-5494-7 (PMC6377786; doi:10.1186/s12864-019-5494-7)
Supplement: Supplementary file 21 — Orthologous Trihelix gene pairs between wheat and Hordeum vulgare. (XLSX 15 kb) [file 12864_2019_5494_MOESM21_ESM.xlsx]

## Sheet: Sheet1
Additional file 21. Orthologous Trihelix gene pairs between wheat and Hordeum vulgare.
Gene ID	Chromosome	Genomic location		Gene ID	Chromosome	Genomic location		Ka/Ks
		Start	End			Start	End
TaGT5-D	1D	231463981	231467241	HORVU1Hr1G046940	1H	345350529	345356300	0.342482
TaGT6-B	1B	84979983	84980951	HORVU1Hr1G014950	1H	41849813	41851378	0.443896
TaGT6-D	1D	52976520	52978009	HORVU1Hr1G014950	1H	41849813	41851378	0.444806
TaGT7-D	1D	305228756	305229974	HORVU1Hr1G055420	1H	406204384	406206840	0.170037
TaGT8-A	2A	537682707	537683957	HORVU2Hr1G077940	2H	564454408	564456191	0.20092
TaGT8-B	2B	475126694	475127944	HORVU2Hr1G077940	2H	564454408	564456191	0.160533
TaGT8-D	2D	401113182	401114423	HORVU2Hr1G077940	2H	564454408	564456191	0.170049
TaGT9-A	2A	549289817	549294357	HORVU2Hr1G084030	2H	609625676	609631071	0.915024
TaGT9-B	2B	517596231	517600492	HORVU2Hr1G084030	2H	609625676	609631071	0.788609
TaGT10-A	2A	688237269	688237571	HORVU2Hr1G101600	2H	609625676	609631071	0.121657
TaGT10-B	2B	651925266	651927404	HORVU2Hr1G101600	2H	609625676	609631071	0.200226
TaGT10-D	2D	545033527	545035982	HORVU2Hr1G101600	2H	609625676	609631071	0.243253
TaGT13-A	2A	637678058	637681260	HORVU2Hr1G092650	2H	654598506	654602374	0.34541
TaGT13-B	2B	578136636	578139812	HORVU2Hr1G092650	2H	654598506	654602374	0.350726
TaGT15-D	2D	439563259	439567583	HORVU2Hr1G084030	2H	609625676	609631071	0.808902
TaGT16-D	2D	492508841	492512011	HORVU2Hr1G092650	2H	654598506	654602374	0.391091
TaGT18-D	3D	375722382	375723338	HORVU1Hr1G076750	1H	515659639	515660724	0.745214
TaGT18-D	3D	375722382	375723338	HORVU3Hr1G061870	3H	471406824	471409761	0.122
TaGT19-D	3D	343449753	343454679	HORVU3Hr1G061870	3H	471406824	471409761	0.753716
TaGT22-A	3A	84649308	84650912	HORVU3Hr1G021190	3H	68029342	68031762	0.777936
TaGT22-B	3B	118136625	118138253	HORVU3Hr1G021190	3H	68029342	68031762	0.741291
TaGT23-A	4A	502356611	502357930	HORVU4Hr1G020130	4H	98663248	98667841	0.559073
TaGT23-B	4B	126728907	126730205	HORVU4Hr1G020130	4H	98663248	98667841	0.542162
TaGT24-A	4A	595873167	595876206	HORVU4Hr1G002970	4H	5967485	5969733	0.348258
TaGT25-B	4B	415763994	415765285	HORVU4Hr1G055940	4H	470363583	470365287	0.463245
TaGT25-D	4D	337042998	337044289	HORVU4Hr1G055940	4H	470363583	470365287	0.289027
TaGT26-A	4A	136274079	136275039	HORVU4Hr1G055940	4H	470363583	470365287	1.27988
TaGT28-A	5A	708805841	708809299	HORVU4Hr1G089120	4H	641771191	641775647	0.211987
TaGT28-B	4B	671630765	671634023	HORVU4Hr1G089120	4H	641771191	641775647	0.202275
TaGT28-D	U	28394897	28398201	HORVU4Hr1G089120	4H	641771191	641775647	0.165426
TaGT29-B	4B	13994292	13995427	HORVU4Hr1G002970	4H	5967485	5969733	0.450716
TaGT30-A	5A	623214780	623215859	HORVU5Hr1G106480	5H	624175693	624177722	0.24422
TaGT30-D	5D	498777542	498779017	HORVU5Hr1G106480	5H	624175693	624177722	0.263907
TaGT31-D	5D	210056530	210057858	HORVU4Hr1G020130	4H	98663248	98667841	0.237095
TaGT32-B	5B	541916322	541918520	HORVU5Hr1G088770	5H	582434880	582482635	0.301803
TaGT32-D	5D	444888032	444890209	HORVU5Hr1G088770	5H	582434880	582482635	0.23836
TaGT33-A	6A	450464067	450467557	HORVU6Hr1G061300	6H	410649806	410653436	0.38846
TaGT33-B	6B	512871738	512874422	HORVU6Hr1G061300	6H	410649806	410653436	0.322151
TaGT36-D	6D	223937353	223945433	HORVU6Hr1G046420	6H	271230453	271248414	0.0674705
