# Supplementary material for: Comparison of Trihelix transcription factors between wheat and Brachypodium distachyon at genome-wide
Source: BMC Genomics. 2019 Feb 15;20:142. doi: 10.1186/s12864-019-5494-7 (PMC6377786; doi:10.1186/s12864-019-5494-7)
Supplement: Supplementary file 22 — Orthologous Trihelix gene pairs between wheat and Sorghum bicolor. (XLSX 18 kb) [file 12864_2019_5494_MOESM22_ESM.xlsx]

## Sheet: Sheet1
Additional file 22. Orthologous Trihelix gene pairs between wheat and Sorghum bicolor.
Gene ID	Chromosome	Genomic location		Gene ID	Chromosome	Genomic location		Ka/Ks
		Start	End			Start	End
TaGT1-A	1A	558954529	558955590	Sobic.003G253500	3	59214043	59217830	0.352498
TaGT1-A	1A	558954529	558955590	Sobic.009G230700	9	57072774	57076364	0.217099
TaGT4-A	1A	382252188	382253147	Sobic.001G294700	1	57346419	57347960	0.25727
TaGT5-A	1A	317811200	317814470	Sobic.001G194600	1	17426080	17431011	0.438182
TaGT5-D	1D	231463981	231467241	Sobic.004G300500	4	63929583	63933702	0.646372
TaGT6-D	1D	52976520	52978009	Sobic.009G028300	9	2550145	2555075	0.343317
TaGT7-D	1D	305228756	305229974	Sobic.001G294700	1	57346419	57347960	0.288087
TaGT8-A	2A	537682707	537683957	Sobic.004G184400	4	53763702	53764970	0.534482
TaGT8-A	2A	537682707	537683957	Sobic.006G094500	6	46482555	46484433	0.291846
TaGT8-B	2B	475126694	475127944	Sobic.004G184400	4	53763702	53764970	0.526346
TaGT8-B	2B	475126694	475127944	Sobic.006G094500	6	46482555	46484433	0.30288
TaGT8-D	2D	401113182	401114423	Sobic.004G184400	4	53763702	53764970	0.545804
TaGT8-D	2D	401113182	401114423	Sobic.006G094500	6	46482555	46484433	0.283302
TaGT9-A	2A	549289817	549294357	Sobic.006G126600	6	49184565	49187682	0.158274
TaGT9-B	2B	517596231	517600492	Sobic.006G126600	6	49184565	49187682	0.157269
TaGT10-A	2A	688237269	688237571	Sobic.006G204300	6	55455064	55457618	0.0942401
TaGT10-B	2B	651925266	651927404	Sobic.004G269500	4	61375148	61377134	0.259477
TaGT10-B	2B	651925266	651927404	Sobic.006G204300	6	55455064	55457618	0.163679
TaGT10-D	2D	545033527	545035982	Sobic.004G269500	4	61375148	61377134	0.256061
TaGT10-D	2D	545033527	545035982	Sobic.006G204300	6	55455064	55457618	0.164564
TaGT11-A	2A	502622299	502625441	Sobic.006G065800	6	42573605	42580030	0.209163
TaGT11-B	2B	502622299	502625441	Sobic.006G065800	6	42573605	42580030	0.2019
TaGT11-D	2D	371919791	371923198	Sobic.006G065800	6	42573605	42580030	0.202964
TaGT12-A	2A	490662152	490665462	Sobic.004G158300	4	50323088	50327871	0.263765
TaGT12-A	2A	490662152	490665462	Sobic.006G058400	4	61375148	61377134	0.338541
TaGT13-A	2A	637678058	637681260	Sobic.004G300500	4	63929583	63933702	0.531746
TaGT13-A	2A	637678058	637681260	Sobic.006G163600	6	52131193	52136523	0.298793
TaGT13-B	2B	578136636	578139812	Sobic.004G300500	4	63929583	63933702	0.504254
TaGT13-B	2B	578136636	578139812	Sobic.006G163600	6	52131193	52136523	0.318099
TaGT14-A	2A	756829585	756831643	Sobic.006G261200	6	59608893	59612102	0.349399
TaGT14-B	2B	767640577	767642613	Sobic.006G261200	6	59608893	59612102	0.305804
TaGT14-D	2D	625457621	625459857	Sobic.006G261200	6	59608893	59612102	0.337167
TaGT15-D	2D	439563259	439567583	Sobic.006G126600	6	49184565	49187682	0.160309
TaGT16-D	2D	492508841	492512011	Sobic.004G300500	4	63929583	63933702	0.541793
TaGT16-D	2D	492508841	492512011	Sobic.006G163600	6	52131193	52136523	0.304814
TaGT17-A	3A	683442450	683443431	Sobic.003G411500	3	71876183	71878153	0.718531
TaGT17-B	3B	723796091	723797086	Sobic.003G411500	3	71876183	71878153	0.554404
TaGT17-D	3D	546705462	546706439	Sobic.003G411500	3	71876183	71878153	0.655119
TaGT18-A	3A	500526281	500527298	Sobic.003G253500	3	59214043	59217830	0.169203
TaGT18-A	3A	500526281	500527298	Sobic.009G230700	9	57072774	57076364	0.270048
TaGT18-B	3B	489980323	489981338	Sobic.003G253500	3	59214043	59217830	0.193249
TaGT18-B	3B	489980323	489981338	Sobic.009G230700	9	57072774	57076364	0.241708
TaGT18-D	3D	375722382	375723338	Sobic.003G253500	3	59214043	59217830	0.180724
TaGT18-D	3D	375722382	375723338	Sobic.009G230700	9	57072774	57076364	0.277186
TaGT19-A	3A	459051648	459052592	Sobic.003G278300	3	61423269	61427438	0.427724
TaGT19-A	3A	459051648	459052592	Sobic.003G253500	3	59214043	59217830	0.837097
TaGT19-B	3B	443371712	443372650	Sobic.003G253500	3	59214043	59217830	0.76331
TaGT19-B	3B	443371712	443372650	Sobic.003G278300	3	61423269	61427438	0.407356
TaGT19-D	3D	343449753	343454679	Sobic.003G253500	3	59214043	59217830	0.735375
TaGT19-D	3D	343449753	343454679	Sobic.003G278300	3	61423269	61427438	0.430019
TaGT19-D	3D	343449753	343454679	Sobic.009G230700	9	57072774	57076364	0.622122
TaGT23-A	4A	502356611	502357930	Sobic.005G047200	5	4477537	4478804	0.233754
TaGT23-A	4A	502356611	502357930	Sobic.008G047300	8	4658609	4663236	0.275265
TaGT23-B	4B	126728907	126730205	Sobic.005G047200	5	4477537	4478804	0.237885
TaGT23-B	4B	126728907	126730205	Sobic.008G047300	8	4658609	4663236	0.280844
TaGT23-D	4D	89929664	89930986	Sobic.004G170700	4	52338497	52340637	NaN
TaGT23-D	4D	89929664	89930986	Sobic.005G047200	5	4477537	4478804	0.235113
TaGT23-D	4D	89929664	89930986	Sobic.008G047300	8	4658609	4663236	0.270985
TaGT24-A	4A	595873167	595876206	Sobic.001G143400	1	11499447	11504092	0.455268
TaGT24-D	4D	7735740	7736941	Sobic.001G143400	1	11499447	11504092	0.549793
TaGT25-B	4B	415763994	415765285	Sobic.001G405150	1	68980597	68981379	0.400261
TaGT25-D	4D	337042998	337044289	Sobic.001G405150	1	68980597	68981379	0.457734
TaGT26-A	4A	136274079	136275039	Sobic.001G405150	1	68980597	68981379	1.16975
TaGT28-A	5A	708805841	708809299	Sobic.001G534300	1	79751327	79756004	0.490969
TaGT28-B	4B	671630765	671634023	Sobic.001G534300	1	79751327	79756004	0.540049
TaGT28-B	4B	671630765	671634023	Sobic.001G194600	1	17426080	17431011	0.524147
TaGT31-A	5A	271495261	271496589	Sobic.004G170700	4	52338497	52340637	0.206867
TaGT31-A	5A	271495261	271496589	Sobic.005G047200	5	4477537	4478804	0.182131
TaGT31-A	5A	271495261	271496589	Sobic.008G047300	8	4658609	4663236	0.193743
TaGT31-B	5B	223647172	223647993	Sobic.004G170700	4	52338497	52340637	0.25527
TaGT31-B	5B	223647172	223647993	Sobic.005G047200	5	4477537	4478804	0.188951
TaGT31-B	5B	223647172	223647993	Sobic.008G047300	8	4658609	4663236	0.205465
TaGT31-D	5D	210056530	210057858	Sobic.004G170700	4	52338497	52340637	0.189106
TaGT31-D	5D	210056530	210057858	Sobic.005G047200	5	4477537	4478804	0.19973
TaGT31-D	5D	210056530	210057858	Sobic.008G047300	8	4658609	4663236	0.204279
TaGT32-B	5B	541916322	541918520	Sobic.002G294700	2	67236442	67239649	0.315215
TaGT32-D	5D	444888032	444890209	Sobic.002G294700	2	67236442	67239649	0.290039
TaGT33-A	6A	450464067	450467557	Sobic.001G194600	1	17426080	17431011	0.690534
TaGT33-A	6A	450464067	450467557	Sobic.004G300500	4	63929583	63933702	0.583629
TaGT33-A	6A	450464067	450467557	Sobic.006G163600	6	52131193	52136523	0.519217
TaGT33-B	6B	512871738	512874422	Sobic.004G300500	4	63929583	63933702	0.470974
TaGT33-B	6B	512871738	512874422	Sobic.006G163600	6	52131193	52136523	0.462803
TaGT33-D	6D	313280972	313283920	Sobic.001G194600	1	17426080	17431011	0.619293
TaGT33-D	6D	313280972	313283920	Sobic.004G300500	4	63929583	63933702	0.532453
TaGT33-D	6D	313280972	313283920	Sobic.006G163600	6	52131193	52136523	0.430597
TaGT35-B	6B	12115991	12118806	Sobic.004G003700	4	330856	333682	0.27659
