# Supplementary material for: Comparison of Trihelix transcription factors between wheat and Brachypodium distachyon at genome-wide
Source: BMC Genomics. 2019 Feb 15;20:142. doi: 10.1186/s12864-019-5494-7 (PMC6377786; doi:10.1186/s12864-019-5494-7)
Supplement: Supplementary file 24 — Orthologous Trihelix gene pairs between B. distachyon and Arabidopsis thaliana. (XLSX 13 kb) [file 12864_2019_5494_MOESM24_ESM.xlsx]

## Sheet: Sheet1
Additional file 24. Orthologous Trihelix gene pairs between Brachypodium distachyon and Arabidopsis thaliana.
Gene ID	Chromosome	Genomic location		Gene ID	Chromosome	Genomic location		Ka/Ks
		Start	End			Start	End
BdGT2	1	64629967	64631462	AT5G05550	5	1639000	1640960	0.28366
BdGT12	3	35745285	35747202	AT2G44730	2	18437333	18438565	NaN
BdGT24	5	17474952	17479789	AT3G25990	3	9504677	9506787	NaN
