# Supplementary material for: Comparison of Trihelix transcription factors between wheat and Brachypodium distachyon at genome-wide
Source: BMC Genomics. 2019 Feb 15;20:142. doi: 10.1186/s12864-019-5494-7 (PMC6377786; doi:10.1186/s12864-019-5494-7)
Supplement: Supplementary file 25 — Orthologous Trihelix gene pairs between B. distachyon and O.sativa. (XLSX 14 kb) [file 12864_2019_5494_MOESM25_ESM.xlsx]

## Sheet: Sheet1
Additional file 25. Orthologous Trihelix gene pairs between Brachypodium distachyon and O.sativa.
Gene ID	Chromosome	Genomic location		Gene ID	Chromosome	Genomic location		Ka/Ks
		Start	End			Start	End
BdGT1	1	9776595	9777739	LOC_Os03g46350	3	6216934	26218063	0.727429
BdGT2	1	64408269	64409048	LOC_Os03g18340	3	10277042	10277809	0.558024
BdGT3	1	73869570	73873002	LOC_Os03g02240	3	752024	756170	0.599145
BdGT4	2	10367302	10368831	LOC_Os01g21590	1	12091633	12093276	0.728247
BdGT5	2	14737027	14738537	LOC_Os05g48690	5	27899055	27902500	0.252437
BdGT6	2	38577813	38579337	LOC_Os05g03740	5	1643448	1644746	0.364652
BdGT7	2	46728463	46730663	LOC_Os05g48690	5	27899055	27902500	0.296784
BdGT8	2	48602965	48606822	LOC_Os01g52090	1	29950040	29952644	0.333205
BdGT9	3	373894	377191	LOC_Os02g01380	2	219577	221707	0.470223
BdGT11	3	32597331	32601901	LOC_Os10g37240	10	19928995	19934782	0.417805
BdGT12	3	36001779	36003174	LOC_Os10g41460	10	22284367	22285920	0.160096
BdGT14	3	46182594	46185625	LOC_Os04g32590	4	19613118	19615783	0.251118
BdGT15	3	47182131	47190039	LOC_Os02g33610	2	20005953	20013852	0.146758
BdGT16	3	47269674	47271114	LOC_Os02g33770	2	20147866	20150010	0.254822
BdGT16	3	47269674	47271114	LOC_Os02g33770	2	20147866	20150010	0.254822
BdGT17	3	48123878	48125524	LOC_Os04g36790	4	22212579	22214515	0.247575
BdGT18	4	29959612	29962716	LOC_Os12g06640	12	3218983	3222907	0.258946
BdGT19	4	42810385	42814102	LOC_Os09g38570	9	22188092	22191842	0.235236
BdGT20	4	45800242	45805520	LOC_Os02g33770	2	20147866	20150010	NaN
BdGT21	5	11383025	11385680	LOC_Os04g32590	4	19613118	19615783	0.251245
BdGT22	5	12087140	12090819	LOC_Os04g33300	4	20138880	20141866	0.199573
BdGT23	3	14646909	14648475	LOC_Os04g36790	4	22212579	22214515	0.184176
BdGT24	3	17331293	17336010	LOC_Os04g40930	4	24296450	24301211	0.206339
BdGT25	3	20398032	20401710	LOC_Os04g45750	4	27077367	27080595	0.25514
BdGT26	3	23626511	23629291	LOC_Os04g51320	4	30393182	30395776	0.19506
