# Supplementary material for: Comparison of Trihelix transcription factors between wheat and Brachypodium distachyon at genome-wide
Source: BMC Genomics. 2019 Feb 15;20:142. doi: 10.1186/s12864-019-5494-7 (PMC6377786; doi:10.1186/s12864-019-5494-7)
Supplement: Supplementary file 26 — Orthologous Trihelix gene pairs between B. distachyon and Hordeum vulgare. (XLSX 14 kb) [file 12864_2019_5494_MOESM26_ESM.xlsx]

## Sheet: Sheet1
Additional file 26. Orthologous Trihelix gene pairs between Brachypodium distachyon and Hordeum vulgare.
Gene ID	Chromosome	Genomic location		Gene ID	Chromosome	Genomic location		Ka/Ks
		Start	End			Start	End
BdGT2	1	64408269	64409048	HORVU4Hr1G055940	4H	470363583	470365287	0.388942
BdGT1	1	9776595	9777739	HORVU4Hr1G002970	4H	5967485	5969733	0.450468
BdGT6	2	38577813	38579337	HORVU1Hr1G014950	1H	41849813	41851378	0.405815
BdGT7	2	46728463	46730663	HORVU3Hr1G061870	3H	471406824	471409761	0.117454
BdGT5	2	14737027	14738537	HORVU3Hr1G061870	3H	471406824	471409761	0.31287
BdGT11	3	32597331	32601901	HORVU1Hr1G046940	1H	345350529	345356300	0.347782
BdGT12	3	36001779	36003174	HORVU1Hr1G055420	1H	406204384	406206840	0.162377
BdGT14	3	46182594	46185625	HORVU2Hr1G071100	2H	504798204	504801828	0.168384
BdGT20	4	45800242	45805520	HORVU4Hr1G020130	4H	98663248	98667841	0.238056
BdGT18	4	29959612	29962716	HORVU4Hr1G020130	4H	98663248	98667841	0.405484
BdGT19	4	42810385	42814102	HORVU5Hr1G088770	5H	582434880	582482635	0.174009
BdGT24	5	17331293	17336010	HORVU2Hr1G084030	2H	609625676	609631071	0.446558
BdGT25	5	20398032	20401710	HORVU2Hr1G092650	2H	654598506	654602374	0.354089
BdGT23	5	14646909	14648475	HORVU2Hr1G077940	2H	564454408	564456191	0.192049
