# Supplementary material for: Comparison of Trihelix transcription factors between wheat and Brachypodium distachyon at genome-wide
Source: BMC Genomics. 2019 Feb 15;20:142. doi: 10.1186/s12864-019-5494-7 (PMC6377786; doi:10.1186/s12864-019-5494-7)
Supplement: Supplementary file 27 — Orthologous Trihelix gene pairs between B. distachyon and Sorghum bicolor. (XLSX 14 kb) [file 12864_2019_5494_MOESM27_ESM.xlsx]

## Sheet: Sheet1
Additional file 27. Orthologous Trihelix gene pairs between Brachypodium distachyon and Sorghum bicolor.
Gene ID	Chromosome	Genomic location		Gene ID	Chromosome	Genomic location		Ka/Ks
		Start	End			Start	End
BdGT1	1	9776595	9777739	Sobic.001G143400	1	11499447	11504092	0.572239
BdGT4	2	10367302	10368831	Sobic.003G150400	3	15849087	15850676	0.666714
BdGT5	2	14737027	14738537	Sobic.009G230700	9	57072774	57076364	0.220671
BdGT6	2	38577813	38579337	Sobic.009G028300	9	2550145	2555075	0.388565
BdGT7	2	46728463	46730663	Sobic.009G230700	9	57072774	57076364	0.298699
BdGT8	2	48602965	48606822	Sobic.003G278300	3	61423269	61427438	0.338446
BdGT11	3	32597331	32601901	Sobic.001G194600	1	17426080	17431011	0.389024
BdGT12	3	36001779	36003174	Sobic.001G294700	1	57346419	57347960	0.229875
BdGT14	3	46182594	46185625	Sobic.006G058400	6	40463288	40466882	0.461548
BdGT16	3	47269674	47271114	Sobic.008G047300	8	4658609	4663236	NaN
BdGT16	3	47269674	47271114	Sobic.008G047300	8	4658609	4663236	NaN
BdGT17	3	48123878	48125524	Sobic.006G094500	6	46482555	46484433	0.302127
BdGT18	4	29959612	29962716	Sobic.008G047300	8	4658609	4663236	0.240579
BdGT19	4	42810385	42814102	Sobic.002G294700	2	67236442	67239649	0.218681
BdGT20	4	45800242	45805520	Sobic.008G047300	8	4658609	4663236	0.249175
BdGT21	5	11383025	11385680	Sobic.006G058400	6	40463288	40466882	0.292617
BdGT22	5	12087140	12090819	Sobic.006G065800	6	42573605	42580030	0.219102
BdGT23	5	14646909	14648475	Sobic.006G094500	6	46482555	46484433	0.259425
BdGT24	5	17331293	17336010	Sobic.006G126600	6	49184565	49187682	0.179474
BdGT25	5	20398032	20401710	Sobic.006G163600	6	52131193	52136523	0.294525
BdGT26	5	23626511	23629291	Sobic.006G204300	6	55455064	55457618	0.182494
