# Supplementary material for: Comparison of Trihelix transcription factors between wheat and Brachypodium distachyon at genome-wide
Source: BMC Genomics. 2019 Feb 15;20:142. doi: 10.1186/s12864-019-5494-7 (PMC6377786; doi:10.1186/s12864-019-5494-7)
Supplement: Supplementary file 28 — Orthologous Trihelix gene pairs between B. distachyon and Zea mays. (XLSX 14 kb) [file 12864_2019_5494_MOESM28_ESM.xlsx]

## Sheet: Sheet1
Additional file 28. Orthologous Trihelix gene pairs between Brachypodium distachyon and Zea mays.
Gene ID	Chromosome	Genomic location		Gene ID	Chromosome	Genomic location		Ka/Ks
		Start	End			Start	End
BdGT2	1	64408269	64409048	AC206223.3_FG007	9	139946014	139946769	0.416264
BdGT4	2	10367302	10368831	GRMZM5G818655	3	57962007	57963593	0.689021
BdGT5	2	14737027	14738537	GRMZM2G157219	6	168355867	168363809	0.516907
BdGT6	2	38577813	38579337	GRMZM2G016637	6	27100536	27102340	0.847085
BdGT7	2	46728463	46730663	GRMZM2G163157	8	154708397	154709885	0.223909
BdGT8	2	48602965	48606822	GRMZM2G339957	8	160091655	160095169	0.373414
BdGT9	3	373894	377191	GRMZM2G037128	4	246035159	246038479	0.390214
BdGT11	3	32597331	32601901	GRMZM2G414159	5	22609641	22613891	0.356243
BdGT12	3	36001779	36003174	GRMZM2G428470	9	952419	954409	0.164579
BdGT14	3	46182594	46185625	GRMZM2G084684	5	169748033	169752141	0.315547
BdGT16	3	47269674	47271114	GRMZM2G037823	5	175020248	175022740	0.27546
BdGT17	3	48123878	48125524	GRMZM2G380094	5	179111776	179112984	0.311731
BdGT18	4	29959612	29962716	GRMZM2G126148	4	218336643	218343439	0.306964
BdGT19	4	42810385	42814102	GRMZM2G375307	7	150661824	150666202	0.22042
BdGT20	4	45800242	45805520	GRMZM2G037823	5	175020248	175022740	0.0996161
BdGT21	5	11383025	11385680	GRMZM2G436533	2	65458918	65460975	0.12182
BdGT22	5	12087140	12090819	GRMZM2G002978	2	61532129	61537443	0.11017
BdGT23	5	14646909	14648475	GRMZM2G021831	2	47682939	47684536	0.365972
BdGT24	5	17331293	17336010	GRMZM2G047370	10	127515419	127519177	0.175891
BdGT25	5	20398032	20401710	GRMZM2G169580	5	195392064	195395774	0.441663
BdGT26	3	23626511	23629291	GRMZM2G156348	2	12400381	12403553	0.174963
BdGT27	3	26893743	26896003	GRMZM2G081445	2	2491066	2493789	0.496152
