# Supplementary material for: Comparison of Trihelix transcription factors between wheat and Brachypodium distachyon at genome-wide
Source: BMC Genomics. 2019 Feb 15;20:142. doi: 10.1186/s12864-019-5494-7 (PMC6377786; doi:10.1186/s12864-019-5494-7)
Supplement: Supplementary file 31 — Gene-specific primer sequences for qRT-PCR. (XLSX 14 kb) [file 12864_2019_5494_MOESM31_ESM.xlsx]

## Sheet: Sheet1
Additional file 31. Gene-specific primer sequences for qRT-PCR.
Gene	Forward primers(5’-3’)	Reverse primers(5’-3’)
TaGT5	ACCGCTCTGGGAAGAGATC	CACTTCTCCTTGCACCGCTTG
TaGT6-B	CCATTCCACCAATCGCCCTTC	ACCCTAACAAAGGCACTAGGCAT
TaGT6-D	ACACGTCGTCCTAATCCATCCC	ACAAAGGCACAAGCTAGGCAT
TaGT8-A	CAGTGCAAGAACCGCATCGAC	TAGAACTGCCACGACGAGACC
TaGT9	CTCCAAGTCCAACAAGCACCT	ACTTGTCGGTGCACATGGT
TaGT10	GATATGCTGTGGCATGAGACG	TTCTGCATCGACTGCCTCCA
TaGT11	GCACATCTCATTTAGGGAGT	TTGGTCGCCACAAATAGCTC
TaGT13-A	TCATCCTCGTGTTAAGGCCAAG	TTTTCGGCCCTCTGATGAGT
TaGT13-B	CCTTGTAATTCCTCTCGTGCCAT	GCCTTAACACGACGATGAACACC
TaGT17-B/D	ATGGTGAATTCCTCCACGCGTT	TCGTCGTCCTCCTCCTCCTCTT
TaGT1-A	AGCTGGAGGTGAAGCGCATG	AGCCATGGAGGAAGCCAAC
TaGT23-A	TTCAATCCGCATGACATCACA	TTGAGACGTTGTTTTGCCACT
TaGT23-B	TTTCAGAAACATCGCTTGCAC	CTTAGCTGAAGTTCCAAACGC
TaGT23-D	ATCTTCTGATTGCCTGTCGTC	GATGCCCTTCTGACATGACT
TaGT26-B	GCACAAGTTCATGAAGGAGAT	GACTTGTTCCTCATTCTCCAC
TaGT28-A/D	GAGAAGTGGGAGAACATCAACA	CGTCGAGCTGGTGGAAGTA
TaGT30-A	AGACAGCGAACCGGCAACGA	AGCTGCGCCGTCATGATCT
TaGT31-A	TCAGATACCTGGCAAATTCCC	GCTATCAGTGGTATCCTCGTT
TaGT31-B	GTAATCAGGGCTTCAACCAC	GGTATCCTCGTTCAGACCA
TaGT31-D	GATAATCCGGGCTTCAACCAC	TCATCGCTCATGGAGTCCT
TaGT34	TGCAAGAACCGTATCGACACC	GAAGTCAAGGCGGTCGAAGAAT
BdGT1	AGATCTCACCATGCCATCACC	ATCCCTGCTGCTTCATGT
BdGT4	CGCAAACCCGACTACTAATTGCC	ATCTGCAAAACAACCGCTCCT
BdGT5	AAGGGTGAAGCGCACGAAGAA	GCAACGGATGAAATCAGCTCCA
BdGT6	GCTGATCATACTGCTTGTGCTT	CAATGAAGATCGATTAACGTCCC
BdGT7	AGGGTGAAGCACGCCAAGAATG	AAGCAGGGTTGCTGAGGAATGG
BdGT9	ACTTCCGCAAGGCGAAAGAGAG	CGGTTGAGCTCGTCGAAGTAAG
BdGT11	ATTCGCACTCTCTTGTCACAGT	CTGATCTTTTGACGGCACCAAC
BdGT14	CTACTTCCTGCGCGAGCTGA	GGAGCTATGTCTGCCACTTCC
BdGT15	ATTTGAAGTGGAACCTATCCGT	ATTCATCGATTTTCCAGTCACCG
BdGT16	AAGGATTCCCCTGGTACACA	GCCTCATCTTCTCCAGTTCCCT
BdGT17	ACCAGCAGCAATCACCATGTCC	TTGTCGTTGCTGCCACTACCAT
BdGT18	AGGCTTACAGATATCCTTGGT	CTCAGTATCTTCCTTGCGTCT
BdGT19	AACGGAGATCATGGCGAAAACAC	CCCTGAACCATTTTCGCCTT
BdGT20	ATTACTGCAGCGTCTTACACC	GCCCATGACCTTTGATATTGCC
BdGT22	AGCTCCTCACAATGTTGACCCA	GGCAGCAACCCAATTGTCG
BdGT23	AGCAGGCACCAACATCATCAGC	CTCTCTTCTTCATCGCCCTCGT
BdGT24	ACGCCCACCTCCAAGATCGAG	ACGCCCAGCAATGATCTACCG
BdGT26	ACTAAAGCGAACCAGTGATGA	CGTAATTGCTGCCCCTTATCA
BdGT27	AGTGGGTGGAGAACTACTGCTG	TCTTGTAGTCCCTGAGCAGGTTG
